# Supplementary material for: Arabidopsis cryptochrome 2 forms photobodies with TCP22 under blue light and regulates the circadian clock
Source: Nat Commun. 2022 May 12;13:2631. doi: 10.1038/s41467-022-30231-9 (PMC9098493; doi:10.1038/s41467-022-30231-9)
Supplement: Supplementary file 4 — Source Data [file 41467_2022_30231_MOESM4_ESM.xlsx]

## Sheet: Fig1
Fig.1a									Fig.1e						Fig.1f												Fig.1i
Dark	BL	p value													22myc 0 min			22myc 5min			22myc 30min			22myc 60min			intensity	partition	average
564370000	635220000	0.257099																Area	normalized		Area	normalized		Area	normalized
611100000	647190000																	33.347			10.925			30.49			23.477
668430000	774010000																	0.038	0.00113953		0.054	0.00494279		1.16	0.0380453		64.431	2.74443
																		0.014	0.000419828		0.055	0.00503432		0.032	0.00104952		59.718	2.54368
Fig.1b																		0.035	0.00104957		0.034	0.00311213					53.486	2.27823
	OD600	OD578	time	V	β-galactosidase units	mean	SD											0.045	0.00134945		0.047	0.00430206		4.827			58.169	2.4777
22+BD D-1	0.637	0.27	600	1	0.706436	0.804117	0.0921836														0.016	0.00146453		0.062	0.0128444		53.938	2.29748
22+BD D-2	0.637	0.312	600	1	0.816327													25.324			0.072	0.00659039		0.045	0.00932256		57.524	2.45023
22+BD D-3	0.637	0.34	600	1	0.889587													0.01	0.000394882								61.439	2.61699
22+BD B-1	0.646	0.3	600	1	0.773994	0.799794	0.0257998											0.032	0.00126362					41.637			54.349	2.31499
22+BD B-2	0.646	0.32	600	1	0.825593													0.043	0.00169799		17.062			1.353	0.0324951		55.69	2.37211
22+BD B-3	0.646	0.31	600	1	0.799794													0.016	0.000631812		0.029	0.00169968		0.774	0.0185892		57.011	2.42838
22+CRY2 D-1	0.431	0.59	400	1	3.42227	3.41067	0.0362239														0.05	0.00293049		0.023	0.000552393		62.293	2.65336
22+CRY2 D-2	0.431	0.581	400	1	3.37007													32.249			0.014	0.000820537		0.097	0.00232966		55.51	2.36444
22+CRY2 D-3	0.431	0.593	400	1	3.43968													0.023	0.0007132		0.022	0.00128942		0.237	0.00569205		54.695	2.32973
22+CRY2 B-1	0.426	0.61	400	1	3.57981	3.53091	0.0448217											0.013	0.000403113		0.035	0.00205134		0.712	0.0171002		55.582	2.36751
22+CRY2 B-2	0.426	0.6	400	1	3.52113													0.023	0.0007132		0.026	0.00152385		1.288	0.030934		55.518	2.36478
22+CRY2 B-3	0.426	0.595	400	1	3.49178													0.014	0.000434122		0.046	0.00269605		0.436	0.0104715		56.854	2.42169
																					0.025	0.00146524		0.099	0.00237769		51.637	2.19947
																		16.277			0.024	0.00140663		0.361	0.00867017		55.89	2.38063
Fig.1c																		0.023	0.00141304		0.09	0.00527488		0.017	0.000408291		55.699	2.37249
																		0.012	0.000737237		0.035	0.00205134		0.061	0.00146504		66.762	2.84372
								Fig.1h										0.016	0.000982982		0.033	0.00193412		0.338	0.00811778		56.165	2.39234	2.43878
																		0.016	0.000982982		0.025	0.00146524		0.052	0.00124889
																					0.018	0.00105498					59.465
																		61.697			0.058	0.00339937		18.14			105.135	1.76801
																		0.068	0.00110216		0.025	0.00146524		0.072	0.00396913		108.715	1.82822
																		0.076	0.00123183		0.016	0.000937756		0.028	0.00154355		103.189	1.73529
																		0.019	0.000307957		0.038	0.00222717		0.059	0.00325248		111.014	1.86688
																		0.019	0.000307957					0.072	0.00396913		106.143	1.78497
																		0.011	0.000178291					0.028	0.00154355		106.015	1.78281
																		0.011	0.000178291					0.071	0.003914		106.985	1.79913
																		0.022	0.000356581		36.49			0.011	0.000606395		116.102	1.95244
																		0.031	0.000502456		0.022	0.000602905		0.026	0.0014333		111.355	1.87261	1.82115
																		0.049	0.000794204		0.088	0.00241162		0.176	0.00970232
																		0.011	0.000178291		0.157	0.00430255		0.011	0.000606395		17.516
																		0.052	0.000842829		0.067	0.00183612		0.013	0.000716648		44.547	2.54322
																		0.011	0.000178291		0.018	0.000493286		0.12	0.00661521		42.483	2.42538
																		0.016	0.000259332		0.013	0.000356262		0.194	0.0106946		44.69	2.55138
																					0.151	0.00413812		0.177	0.00975744		46.894	2.67721
																					0.029	0.000794738		0.601	0.0331312		43.811	2.5012
																					0.035	0.000959167		0.043	0.00237045		49.477	2.82467
																					0.012	0.000328857		0.295	0.0162624		45.986	2.62537
																					0.011	0.000301452		0.05	0.00275634		51.068	2.91551
																					0.113	0.00309674		0.265	0.0146086		44.156	2.5209
																					0.197	0.00539874		0.02	0.00110254		38.679	2.20821
																					0.044	0.00120581		0.02	0.00110254		45.462	2.59546
																					0.036	0.000986572		0.024	0.00132304		47.354	2.70347
																					0.475	0.0130173					40.702	2.3237
																					0.019	0.000520691					41.912	2.39278
																					0.213	0.00583722					45.642	2.60573
																					0.038	0.00104138					45.127	2.57633
																					0.045	0.00123321					44.5	2.54053
																					0.011	0.000301452					41.797	2.38622	2.48138
																					0.015	0.000411072
																					0.196	0.00537133
																					0.115	0.00315155
																					0.087	0.00238421
																					0.026	0.000712524
																					0.131	0.00359002
																					0.053	0.00145245
																					0.019	0.000520691
																					0.032	0.000876953
																					0.11	0.00301452
																					0.024	0.000657714
																					25.817
																					0.095	0.00367975
																					0.012	0.00046481
																					0.012	0.00046481
																					0.084	0.00325367
																					0.053	0.00205291
																					0.06	0.00232405
																					0.175	0.00677848
															p value 5m vs 30m	4.44781e-05					0.118	0.00457063
															p value 30m vs 60m	1.11604e-05					0.067	0.00259519
															p value 5m vs 60m	0.000149429					0.072	0.00278886
Fig.1e
	CRY2/CRY2			TCP22/CRY2			TCP22/D387A
0	1	1	1	1	1	1	1
2.5	1	1	1	1.80628	1.68028	2.15308	1
5	1	1	1	2.14423	2.30474	2.52276	1
7.5	1.7361	1.33575	1.75339	2.1146	2.48163	2.89707	1
10	1.76865	1.60295	1.69351	2.36715	2.43377	2.88028	1
20	1.81849	1.68479	1.91102	2.38862	2.57325	3.04604	1
60	1.79126	2.07779	1.97912	2.66436	2.88785	3.24592	1
120	1.77697	2.21777	2.05984	2.90639	2.88413	3.34002	1

## Sheet: Fig2
	Fig.2b								Fig.2d
	Fig2.e
	number	area
	6	35.92	0.167038
	18	77.63	0.231869
	32	91.35	0.350301
	12	60.55	0.198183
	40	156.14	0.25618

## Sheet: Fig3
Fig.3a
CRY2 OX	repeat1	1	0.864865	1.13514	1	1.43243	1.13514	1.43243	1.43243	1.56757	2.43243	2.56757	3.27027	3.56757	4.13514	5	5.7027	6.56757	8.27027	9.83784	11	13.2703	15	15.1351	18.4054	21.1351	21.7027	22.4054	25.5405	26.973	27.973	28.4054	28.973	28.8378	27.1351	29.8378	28.5405	29.973
	repeat2	1	1	1	1.13514	1.2973	1.13514	2	1.86486	1.86486	2.56757	2.43243	3	3.7027	4.7027	4.86486	6.27027	6.83784	8	9.27027	11.1351	13.5676	15	16.4054	17.4054	20.2703	23.2703	23.4054	24.4054	27.5405	27.7027	27.4054	28.8378	29.8378	28.2703	29.7027	28.8378	27.5405
	repeat3	1	1.13514	1.2973	1	1.43243	1.2973	2.27027	1.56757	2.27027	2.56757	2.56757	3.43243	4	4.86486	5.56757	7.13514	8.56757	9	11.8378	13	14.5676	16.5676	17.973	18.973	20.8378	23.1351	24.5405	26.7027	29.2703	28.1351	31.1081	30.2703	29.5405	29.973	28.7027	30.8378	30.1351
TCP22 OX	repeat1	1	0.929515	0.977974	1.04846	1.02203	1.14097	1.4185	1.34802	1.60352	1.79295	2.14097	2.62996	3	3.62996	4.46696	5.70044	6.30837	7.84141	9.44934	11.6167	13.0132	15.207	17.5154	20.2203	22.3436	24.3744	26.4317	28.1806	29.793	32.0132	32.7621	34.4229	35.8018	35.8018	36.2467	36.3392	35.3084
	repeat2	1	0.983784	0.97027	0.927027	1.01351	1.01351	1.04054	1.27027	1.37027	1.55676	1.77027	1.97027	2.58378	3.07027	3.64054	4.42703	5.22703	6.47027	7.75676	9.18649	10.7459	12.4189	14.1676	15.827	17.9351	20.0568	21.4919	23.3568	24.7919	25.7243	28.2378	29.0162	30.0514	30.3811	31.5027	31.9486	31.9757
	repeat3	1	0.857143	0.870879	1.05769	1.01648	1.04396	1.03022	1.24725	1.32143	1.49451	1.74176	2.07418	2.37912	2.72802	3.36538	3.90385	4.87637	5.83516	6.9533	8.32143	9.65659	11.489	12.261	14.0495	16.5549	18.3462	20.4011	22.3984	23.2885	25.3159	26.6319	28.1044	29.6676	29.8159	30.3984	30.7198	31.5247
tcp20tcp22	repeat1	1	1.0612	1.1097	1.07968	1.14665	1.14665	1.2194	1.31755	1.36605	1.45727	1.56813	1.64665	1.78753	1.8418	2.06236	2.25173	2.39723	2.63626	2.80716	3.05774	3.17898	3.58314	3.80831	4.04042	4.26097	4.49885	4.77483	5.0127	5.25173	5.42841	5.71594	5.77136	5.92379	6.02771	6.19977	6.38337	6.2552
	repeat2	1	1.0974	1.04654	1.12013	1.17208	1.19481	1.19481	1.34307	1.36039	1.53247	1.60606	1.69264	1.91017	2.08658	2.2132	2.56818	2.74567	3.02597	3.20346	3.53571	3.96537	4.10281	4.53247	4.93939	5.07684	5.55195	5.78788	6.02814	6.29762	6.60823	6.71645	7.08983	7.35931	7.52597	7.73268	7.7619	7.61797
	repeat3	1	0.965069	1.02518	1.01706	1.05118	1.13729	1.20146	1.25345	1.30869	1.3818	1.45898	1.6182	1.77742	1.83266	1.99188	2.10804	2.28838	2.40861	2.61495	2.79123	3.02356	3.23396	3.5524	3.75061	3.94395	4.15922	4.47766	4.66288	4.86921	5.11454	5.23558	5.41186	5.47685	5.61901	5.90333	5.81316	5.74411
cry1cry2	repeat1	1	0.846715	1	1	0.846715	0.883212	0.773723	0.846715	0.883212	1.08029	0.846715	0.883212	0.883212	1.0438	0.810219	1.15328	1.0438	0.963504	1.0438	0.963504	1.08029	1.11679	1.23358	1.11679	1.31387	1.38686	1.35036	1.35036	1.42336	1.54015	1.73723	1.81022	1.92701	1.89051	2.11679	2.16058	2.31387
	repeat2	1	0.966216	0.966216	0.75	0.817568	0.817568	0.966216	0.783784	0.858108	0.891892	0.925676	0.783784	1	0.858108	1.03378	1.06757	1	1.03378	1.17568	1.25	1.42568	1.53378	1.64189	1.56757	1.67568	1.85811	2.14189	2.20946	2.28378	2.42568	2.60135	2.75	2.81757	2.81757	2.92568	3.10135	3.25
	repeat3	1	1.1746	0.920635	1.1746	1.1746	0.84127	1.09524	1.1746	1.25397	1.1746	1	1.25397	1.25397	1.09524	1.25397	1.1746	1.33333	1.33333	1.50794	1.42857	1.84127	1.92063	1.84127	2.01587	2.1746	2.26984	2.26984	2.34921	3.09524	2.85714	3.09524	3.52381	3.34921	3.68254	4.36508	4.36508	4.26984
WT	repeat1	1	1.01307	0.932462	0.943355	0.873638	0.908497	0.932462	0.932462	0.989107	1.05882	1.19608	1.32244	1.56427	1.64488	1.94553	2.1634	2.58824	2.88889	3.31373	3.89107	4.37473	5.18083	5.7342	6.51634	7.03704	7.70588	8.88017	9.35512	10.1612	11.0501	11.8584	12.3442	13.0828	13.902	14.0523	14.573	14.5142
	repeat2	1	0.934156	0.934156	0.989712	0.923868	0.91358	0.91358	0.967078	1.16255	1.23868	1.34774	1.43416	1.61934	1.80453	2.15226	2.30453	2.79424	3.21811	3.61934	4.02263	4.70782	5.36008	5.67695	6.32922	7.3642	7.90741	8.95473	9.53086	10.4794	11.0679	11.9959	12.5412	13.0103	13.3807	13.6872	14.0144	14.428
	repeat3	1	1.13006	1.13006	1.1604	1.23699	1.28179	1.38873	1.49566	1.73988	1.86272	2.08382	2.3815	2.63439	3.05347	3.47399	4.03179	4.50578	5.04913	5.47832	6.04335	6.66329	7.43642	8.05636	8.63873	9.65029	10.1416	10.8165	11.6055	12.2428	12.6344	13.172	13.4017	13.8468	13.6474	13.7861	14	14.0997
	time（h）	0	0.333333	0.666667	1	1.33333	1.66667	2	2.33333	2.66667	3	3.33333	3.66667	4	4.33333	4.66667	5	5.33333	5.66667	6	6.33333	6.66667	7	7.33333	7.66667	8	8.33333	8.66667	9	9.33333	9.66667	10	10.3333	10.6667	11	11.3333	11.6667	12
Fig.3b
22 OX	repeat1	1	0.929515	0.977974	1.04846	1.02203	1.14097	1.4185	1.34802	1.60352	1.79295	2.14097	2.62996	3	3.62996	4.46696	5.70044	6.30837	7.84141	9.44934	11.6167	13.0132	15.207	17.5154	20.2203	22.3436	24.3744	26.4317	28.1806	29.793	32.0132	32.7621	34.4229	35.8018	35.8018	36.2467	36.3392	35.3084
	repeat2	1	0.957529	0.938224	0.976834	0.918919	1	1	1.08108	1.14286	1.30502	1.32432	1.69112	1.97683	2.26255	2.71042	3.20077	3.99614	4.93436	5.81467	6.89575	8.42471	10.0811	11.2432	13.3475	15.0425	17.1313	18.0695	20.1544	21.2625	23.3475	24.4942	26.0309	27.3629	26.6448	28.5483	29.0425	28.8378
	repeat3	1	0.983784	0.97027	0.927027	1.01351	1.01351	1.04054	1.27027	1.37027	1.55676	1.77027	1.97027	2.58378	3.07027	3.64054	4.42703	5.22703	6.47027	7.75676	9.18649	10.7459	12.4189	14.1676	15.827	17.9351	20.0568	21.4919	23.3568	24.7919	25.7243	28.2378	29.0162	30.0514	30.3811	31.5027	31.9486	31.9757
cry1cry2	repeat1	1	0.846715	1	1	0.846715	0.883212	0.773723	0.846715	0.883212	1.08029	0.846715	0.883212	0.883212	1.0438	0.810219	1.15328	1.0438	0.963504	1.0438	0.963504	1.08029	1.11679	1.23358	1.11679	1.31387	1.38686	1.35036	1.35036	1.42336	1.54015	1.73723	1.81022	1.92701	1.89051	2.11679	2.16058	2.31387
	repeat2	1	0.76699	0.873786	0.873786	0.84466	0.694175	0.796117	0.718447	0.742718	0.92233	0.796117	0.84466	0.820388	0.742718	0.820388	0.873786	0.898058	0.92233	0.898058	0.946602	0.946602	1.02427	1.15534	1.15534	1.10194	1.20388	1.20388	1.15534	1.22816	1.25728	1.3835	1.56311	1.53883	1.58738	1.51456	1.58738	1.74272
	repeat3	1	1.03254	0.967456	0.93787	0.905325	0.890533	0.857988	0.828402	0.828402	0.781065	0.795858	0.813609	0.857988	0.813609	0.87574	0.890533	0.905325	0.923077	1.01479	0.952663	0.967456	0.967456	1.06213	1.06213	1.04734	1.03254	1	1	1.10947	1.1568	1.1716	1.28107	1.3284	1.35799	1.42308	1.3284	1.40533
TCP22OX/cry1cry2	repeat1	1	0.957087	0.907022	0.864109	0.855657	0.819571	0.821196	0.785111	0.802341	0.809168	0.810793	0.83485	0.850455	0.903771	0.963914	1.02926	1.09298	1.18921	1.31502	1.45936	1.61606	1.70221	1.87646	2.05397	2.21424	2.40572	2.54356	2.6801	2.83192	2.91482	3.05819	3.22237	3.33095	3.36216	3.50553	3.68563	3.68043
	repeat2	1	0.986848	0.961678	0.989116	0.997506	1.02041	1.02766	1.08413	1.1034	1.15374	1.23424	1.28821	1.39773	1.46259	1.59252	1.72494	1.85964	2.0102	2.14263	2.30544	2.50907	2.73243	2.94127	3.11882	3.23719	3.43061	3.60726	3.76825	3.89297	4.06984	4.17528	4.21769	4.36077	4.35601	4.42857	4.4068	4.24921
	repeat3	1	0.969067	0.926217	0.88717	0.865872	0.85497	0.833671	0.864351	0.872465	0.84711	0.87931	0.92216	0.926217	0.974645	1.00406	1.0322	1.11815	1.15974	1.25507	1.27941	1.38286	1.48479	1.60979	1.71476	1.83976	1.93281	2.06871	2.1965	2.29488	2.45791	2.56567	2.72211	2.83114	2.91075	3.03093	3.13489	3.17267
WT	repeat1	1	1.01307	0.932462	0.943355	0.873638	0.908497	0.932462	0.932462	0.989107	1.05882	1.19608	1.32244	1.56427	1.64488	1.94553	2.1634	2.58824	2.88889	3.31373	3.89107	4.37473	5.18083	5.7342	6.51634	7.03704	7.70588	8.88017	9.35512	10.1612	11.0501	11.8584	12.3442	13.0828	13.902	14.0523	14.573	14.5142
	repeat2	1	0.934156	0.934156	0.989712	0.923868	0.91358	0.91358	0.967078	1.16255	1.23868	1.34774	1.43416	1.61934	1.80453	2.15226	2.30453	2.79424	3.21811	3.61934	4.02263	4.70782	5.36008	5.67695	6.32922	7.3642	7.90741	8.95473	9.53086	10.4794	11.0679	11.9959	12.5412	13.0103	13.3807	13.6872	14.0144	14.428
	repeat3	1	1.02252	0.986486	1.08333	0.963964	1.05856	1.02252	1.06982	1.03378	1.21396	1.21396	1.38063	1.39189	1.5473	1.76126	1.97523	2.26126	2.49775	2.73649	2.97523	3.42568	3.95045	4.35586	4.83108	5.58108	5.98649	6.71396	7.42793	8.21622	8.88288	9.31306	9.96847	10.6126	10.8514	11.4482	11.9482	11.973
	time（h）	0	0.333333	0.666667	1	1.33333	1.66667	2	2.33333	2.66667	3	3.33333	3.66667	4	4.33333	4.66667	5	5.33333	5.66667	6	6.33333	6.66667	7	7.33333	7.66667	8	8.33333	8.66667	9	9.33333	9.66667	10	10.3333	10.6667	11	11.3333	11.6667	12
Fig.3c														Fig.3d								Fig. 3f
time(h)	TCP22 OX/cry1cry2			WT			TCP22 OX/WT			cry1cry2				time(h)	TCP22-OX R			TCP22-OX R+B
96	0.146674	0.146674	0.146674	0.146674	0.146674	0.146674	0.146674	0.146674	0.146674	0.146674	0.146674	0.146674		108	0.314071	0.313216	0.302285	0.285202	0.304195	0.310281			IP-1	IP-2	IP-3		IP-1	IP-2	IP-3		IP-1	IP-2	IP-3
97	0.144568	0.138923	0.134737	0.154948	0.187136	0.169239	0.135673	0.138392	0.151614	0.132028	0.147767	0.146674		108.333	0.298342	0.297504	0.285612	0.264395	0.292961	0.294664		CT	30.27	30.4	30.08		26.83	27	27.8		27.29	27.44	27.22
98	0.144067	0.138334	0.13519	0.206848	0.244456	0.229124	0.160555	0.148277	0.14513	0.138705	0.137274	0.150638		108.667	0.27338	0.27254	0.262901	0.244484	0.265227	0.26715			Input-1	Input-2	average		Input-1	Input-2	average		Input-1	Input-2	average
99	0.151987	0.134704	0.12895	0.257995	0.316107	0.302894	0.190938	0.183543	0.16798	0.139997	0.132684	0.121303		109	0.259532	0.253451	0.254707	0.229238	0.260488	0.249489		CT	28.61	28.7	28.655		27.55	27.46	27.505		25.09	25.16	25.125
100	0.143566	0.134704	0.134195	0.377591	0.396188	0.407909	0.236511	0.222816	0.193918	0.12169	0.120006	0.130024		109.333	0.248248	0.239794	0.230272	0.215067	0.234509	0.241495
101	0.14507	0.138923	0.123705	0.440773	0.480483	0.494699	0.31692	0.288004	0.234987	0.11609	0.118913	0.137953		109.667	0.22927	0.224082	0.228691	0.212197	0.225382	0.236661
102	0.149882	0.128523	0.121354	0.572404	0.565621	0.591035	0.390257	0.407962	0.288716	0.111567	0.114323	0.104654		110	0.210121	0.207636	0.213167	0.198924	0.212392	0.215096		Adjusted △CT	1.935	2.065	1.745		-0.355	-0.185	0.615		2.485	2.635	2.415
103	0.149882	0.129603	0.11412	0.583686	0.636429	0.683031	0.498167	0.512423	0.368692	0.109198	0.121317	0.130024		110.333	0.208925	0.203671	0.194912	0.18278	0.190978	0.207288		IP/Input	0.261521	0.238986	0.298334		1.27899	1.13682	0.65293		0.178624	0.160985	0.187505
104	0.14136	0.129014	0.11412	0.675452	0.70808	0.729029	0.578576	0.649479	0.451755	0.118244	0.109732	0.117339		110.667	0.201744	0.198091	0.196062	0.18852	0.195542	0.197434
105	0.143566	0.126463	0.109418	0.695008	0.71651	0.76982	0.699058	0.771039	0.569403	0.104675	0.111918	0.104654		111	0.193708	0.195742	0.180106	0.18009	0.182728	0.19353
106	0.139255	0.125973	0.111317	0.671691	0.676891	0.765481	0.816659	0.885386	0.68211	0.103598	0.115415	0.095933		111.333	0.183279	0.187372	0.178956	0.167713	0.185361	0.186652
107	0.132437	0.121263	0.112763	0.671691	0.636429	0.733369	0.847303	0.961795	0.788024	0.106829	0.110825	0.091968		111.667	0.181228	0.178855	0.172344	0.157309	0.17518	0.175683
108	0.131335	0.121754	0.108423	0.639347	0.574051	0.710804	0.859613	0.984504	0.847003	0.101229	0.120006	0.088004		112	0.173363	0.1721	0.169613	0.16574	0.176233	0.180703
109	0.123415	0.117143	0.110322	0.611517	0.503243	0.660466	0.843112	1	0.855031	0.09326	0.124596	0.095933		112.333	0.170798	0.167548	0.165732	0.157309	0.170616	0.177728
110	0.12552	0.121754	0.107971	0.552095	0.476268	0.582356	0.761394	0.93775	0.825696	0.089813	0.115415	0.108618		112.667	0.173363	0.171512	0.171769	0.152466	0.171494	0.168805
111	0.127625	0.122343	0.110322	0.492673	0.386915	0.536357	0.669985	0.896874	0.838665	0.097783	0.114323	0.079283		113	0.162934	0.168722	0.162426	0.15157	0.174302	0.173824
112	0.127625	0.122833	0.112221	0.428739	0.364999	0.476473	0.557622	0.753941	0.730899	0.09326	0.11323	0.079283		113.333	0.168063	0.171512	0.173351	0.154439	0.173425	0.175683
113	0.123916	0.122343	0.10987	0.389626	0.306835	0.417456	0.491357	0.6607	0.649379	0.08766	0.110825	0.079283		113.667	0.179347	0.173275	0.168463	0.154439	0.169738	0.174754
114	0.123916	0.121754	0.115115	0.345247	0.275646	0.389684	0.397067	0.543414	0.583916	0.09089	0.116508	0.08404		114	0.172166	0.176652	0.171769	0.16574	0.174302	0.176799
115	0.129731	0.125973	0.11412	0.297861	0.253729	0.348025	0.332111	0.453112	0.487883	0.084214	0.108421	0.071355		114.333	0.181911	0.181645	0.171769	0.157309	0.180797	0.174754
116	0.124417	0.129603	0.123705	0.278304	0.257944	0.334139	0.271085	0.366818	0.404511	0.08766	0.107328	0.079283		114.667	0.177979	0.177093	0.182262	0.16287	0.180797	0.181632
117	0.128728	0.128523	0.121806	0.254235	0.222539	0.289008	0.243583	0.310446	0.362207	0.098859	0.108421	0.079283		115	0.180715	0.17768	0.176225	0.178117	0.190978	0.186652
118	0.129229	0.132154	0.124157	0.21813	0.231812	0.293348	0.218439	0.265295	0.308169	0.094336	0.106235	0.075319		115.333	0.188579	0.194126	0.186143	0.170583	0.180797	0.183677
119	0.128728	0.131663	0.125152	0.206848	0.218325	0.270782	0.199319	0.225755	0.268953	0.089813	0.116508	0.075319		115.667	0.203625	0.194126	0.194912	0.176143	0.200281	0.197434
120	0.130232	0.143534	0.130397	0.198574	0.231812	0.302894	0.182556	0.205985	0.251044	0.097783	0.114323	0.071355		116	0.208925	0.199119	0.200517	0.181883	0.199403	0.205243
121	0.129731	0.136863	0.131392	0.186539	0.253729	0.270782	0.182556	0.18194	0.225106	0.092183	0.11323	0.08404		116.333	0.216789	0.208223	0.21216	0.19139	0.217834	0.207102
122	0.137651	0.139904	0.126147	0.214369	0.280703	0.283801	0.188057	0.179268	0.215224	0.096706	0.123503	0.08404		116.667	0.227902	0.229662	0.22481	0.20843	0.219765	0.213051
123	0.131335	0.143044	0.13519	0.210608	0.329594	0.289008	0.188057	0.176329	0.223562	0.101229	0.11323	0.075319		117	0.238502	0.240969	0.22481	0.212197	0.233632	0.219929
124	0.13715	0.143044	0.129493	0.27003	0.369213	0.343685	0.207439	0.20171	0.218621	0.105752	0.111918	0.071355		117.333	0.261412	0.242144	0.251401	0.220807	0.241004	0.231827
125	0.13344	0.139904	0.137541	0.32193	0.427377	0.412249	0.240702	0.222816	0.223562	0.104675	0.12241	0.062634		117.667	0.27338	0.267548	0.265775	0.238744	0.268036	0.250418
126	0.137651	0.149813	0.138987	0.377591	0.462781	0.444361	0.284966	0.265295	0.255984	0.106829	0.114323	0.071355		118	0.287058	0.281057	0.275119	0.241614	0.277339	0.280907
127	0.137651	0.145595	0.134737	0.424978	0.507458	0.48602	0.33054	0.327278	0.287172	0.102306	0.121317	0.062634		118.333	0.304155	0.303671	0.293949	0.264395	0.294014	0.288715
128	0.137651	0.149225	0.127503	0.496434	0.565621	0.536357	0.384757	0.400748	0.348929	0.103598	0.123503	0.071355		118.667	0.320739	0.322907	0.331465	0.279462	0.307881	0.294664
129	0.140358	0.152364	0.128046	0.51223	0.610298	0.60926	0.482976	0.509484	0.443727	0.103598	0.12241	0.075319		119	0.348949	0.359031	0.344258	0.292735	0.332982	0.317159
130	0.139255	0.151383	0.12895	0.520504	0.610298	0.60926	0.588267	0.585894	0.510734	0.103598	0.109732	0.066598		119.333	0.394255	0.391777	0.378037	0.310852	0.359839	0.34077
131	0.136648	0.145595	0.133291	0.544574	0.667619	0.623147	0.667104	0.68047	0.610163	0.102306	0.121317	0.049948		119.667	0.418704	0.428488	0.400172	0.343139	0.390556	0.36438
132	0.142463	0.146674	0.126147	0.552095	0.618727	0.614468	0.700367	0.758215	0.662348	0.104675	0.11782	0.071355		120	0.457514	0.478855	0.453213	0.369686	0.404423	0.397843
133	0.134543	0.143534	0.126599	0.51223	0.565621	0.600581	0.762704	0.81058	0.734295	0.106829	0.110825	0.062634		120.333	0.498376	0.515125	0.492022	0.406637	0.456381	0.416434
134	0.13715	0.140493	0.125604	0.464843	0.511672	0.577148	0.762704	0.853059	0.779996	0.098859	0.111918	0.05867		120.667	0.541118	0.541703	0.517464	0.462601	0.487098	0.471649
135	0.127625	0.140983	0.122801	0.421217	0.458566	0.508585	0.760085	0.860005	0.792965	0.100152	0.106235	0.066598		121	0.587793	0.597063	0.582291	0.491121	0.52238	0.502138
136	0.133941	0.134704	0.119907	0.397147	0.378486	0.472133	0.72944	0.841571	0.801302	0.092183	0.100333	0.05867		121.333	0.633955	0.64699	0.612764	0.523229	0.566965	0.564975
137	0.136147	0.138334	0.1247	0.341487	0.347297	0.417456	0.685176	0.792145	0.770115	0.101229	0.107328	0.062634		121.667	0.690545	0.700734	0.668248	0.577399	0.614183	0.571854
138	0.133941	0.135784	0.116109	0.32193	0.324537	0.385344	0.631221	0.751269	0.739236	0.103598	0.110825	0.066598		122	0.748675	0.73069	0.720282	0.619193	0.663507	0.626882
139	0.134543	0.136274	0.112763	0.278304	0.271431	0.36625	0.577004	0.655089	0.711445	0.098859	0.109732	0.054705		122.333	0.78492	0.812335	0.760816	0.656143	0.703528	0.646589
140	0.139255	0.135293	0.11846	0.250474	0.231812	0.289008	0.503667	0.581619	0.665745	0.100152	0.101644	0.05867		122.667	0.835015	0.861087	0.815725	0.69704	0.761102	0.702733
141	0.137651	0.130093	0.120359	0.210608	0.222539	0.251689	0.446831	0.533529	0.585769	0.096706	0.110825	0.071355		123	0.853479	0.87533	0.855685	0.740628	0.802001	0.729318
142	0.142463	0.131663	0.121354	0.210608	0.209052	0.23867	0.392876	0.458723	0.525247	0.105752	0.09924	0.062634		123.333	0.922038	0.915565	0.917349	0.766278	0.821485	0.775609
143	0.150985	0.132644	0.121806	0.194813	0.173648	0.224784	0.349922	0.396473	0.513821	0.103598	0.102737	0.066598		123.667	0.943922	0.937151	0.926118	0.815785	0.859575	0.813906
144	0.152489	0.138923	0.127051	0.179017	0.177863	0.187465	0.32504	0.358536	0.453608	0.098859	0.101644	0.062634		124	0.980851	0.95859	0.948397	0.827085	0.869932	0.831753
145	0.148278	0.132154	0.1247	0.151187	0.177863	0.201351	0.305658	0.311782	0.406055	0.113721	0.10383	0.071355		124.333	0.972816	0.969457	0.975564	0.850942	0.915394	0.869121
146	0.153591	0.141474	0.125604	0.146674	0.182078	0.183125	0.305658	0.285065	0.407908	0.110275	0.095742	0.066598		124.667	0.998632	0.9558	0.969527	0.881256	0.939617	0.885852
147	0.159908	0.150304	0.132296	0.154948	0.195565	0.174446	0.295967	0.282127	0.383205	0.119536	0.100333	0.066598		125	0.987348	0.969457	0.98002	0.877489	0.94892	0.904443
148	0.165823	0.143534	0.127051	0.179017	0.200623	0.187465	0.286276	0.268234	0.383205	0.128582	0.105142	0.075319		125.333	0.998632	1	0.993963	0.887892	0.935931	0.938093
149	0.167326	0.148243	0.133291	0.198574	0.240242	0.210898	0.295967	0.285065	0.37672	0.129659	0.097054	0.088004		125.667	0.992648	0.973421	0.976139	0.906906	0.920133	0.930099
150	0.169532	0.150794	0.132838	0.230165	0.284918	0.247349	0.304348	0.286401	0.380117	0.132028	0.098147	0.091968		126	1	0.974009	1	0.867085	0.939617	0.897565
151	0.16472	0.155994	0.136636	0.266269	0.311893	0.261236	0.32373	0.294951	0.398026	0.132028	0.10383	0.08404		126.333	0.976919	0.968282	0.981745	0.892735	0.94699	0.905559
152	0.171637	0.161194	0.134195	0.289587	0.360784	0.315913	0.369304	0.344376	0.42242	0.124059	0.106235	0.088004		126.667	0.956403	0.943319	0.939485	0.865112	0.915394	0.89868
153	0.178455	0.167375	0.140886	0.357282	0.355726	0.353232	0.42483	0.371093	0.44033	0.111567	0.095742	0.066598		127	0.923406	0.901909	0.937329	0.844305	0.888538	0.886782
154	0.169532	0.170024	0.138535	0.385113	0.445079	0.380137	0.448403	0.443227	0.482943	0.114798	0.097054	0.088004		127.333	0.937938	0.907048	0.906138	0.829955	0.892224	0.869121
155	0.173743	0.172575	0.144775	0.369317	0.423162	0.407909	0.52043	0.488378	0.535128	0.109198	0.094649	0.079283		127.667	0.886476	0.88091	0.899526	0.816682	0.843777	0.842536
156	0.168931	0.178265	0.141881	0.381352	0.449294	0.417456	0.597958	0.585894	0.598738	0.110275	0.095742	0.088004		128	0.863395	0.843465	0.85396	0.795695	0.837283	0.820785
157	0.163617	0.176205	0.144775	0.381352	0.431592	0.407909	0.653222	0.656425	0.657407	0.105752	0.094649	0.088004		128.333	0.829031	0.824816	0.828518	0.783498	0.797262	0.803123
158	0.16101	0.172575	0.139982	0.397147	0.409675	0.426135	0.748822	0.727224	0.735839	0.109198	0.094649	0.091968		128.667	0.817234	0.81909	0.788558	0.754081	0.780586	0.772634
159	0.157301	0.178854	0.150924	0.333965	0.374271	0.421796	0.782086	0.785199	0.806243	0.106829	0.094649	0.108618		129	0.788169	0.76417	0.779071	0.722691	0.757416	0.749024
160	0.158404	0.180423	0.147126	0.357282	0.369213	0.371458	0.800158	0.84451	0.853487	0.103598	0.098147	0.095933		129.333	0.747991	0.7279	0.739687	0.69417	0.704406	0.728388
161	0.156198	0.176793	0.152371	0.297861	0.306835	0.375797	0.780776	0.840235	0.851943	0.09089	0.094649	0.091968		129.667	0.721662	0.691043	0.698721	0.661883	0.668071	0.705707
162	0.151987	0.186604	0.15002	0.278304	0.284918	0.348025	0.791776	0.872829	0.879734	0.098859	0.092245	0.095933		130	0.688665	0.667841	0.67486	0.638206	0.661576	0.683956
163	0.155697	0.174635	0.152371	0.278304	0.244456	0.315913	0.761394	0.854395	0.851943	0.102306	0.093556	0.088004		130.333	0.652419	0.643612	0.646543	0.587803	0.633842	0.66834
164	0.14507	0.185035	0.152371	0.262509	0.226754	0.302894	0.721059	0.820465	0.847003	0.095629	0.086562	0.100689		130.667	0.632074	0.612922	0.61607	0.584036	0.59663	0.63878
165	0.147275	0.189155	0.150472	0.226404	0.209052	0.279461	0.664485	0.799092	0.812727	0.097783	0.084157	0.095933		131	0.588477	0.585316	0.57841	0.550852	0.575215	0.599368
166	0.142964	0.197004	0.151919	0.210608	0.200623	0.247349	0.608958	0.755276	0.788024	0.098859	0.083064	0.091968		131.333	0.569499	0.565492	0.557855	0.543318	0.565912	0.588585
167	0.14507	0.189744	0.159062	0.1903	0.169433	0.206558	0.581195	0.72295	0.732751	0.097783	0.07279	0.113375		131.667	0.535134	0.520117	0.523645	0.512825	0.540811	0.56702
168	0.142964	0.192785	0.157616	0.186539	0.155946	0.192672	0.536931	0.633983	0.67717	0.09326	0.081971	0.104654		132	0.510173	0.500441	0.499784	0.492915	0.512024	0.519799
169	0.142964	0.198574	0.156259	0.182778	0.155946	0.174446	0.52593	0.597115	0.645982	0.105752	0.080878	0.104654		132.333	0.486408	0.478267	0.479805	0.464395	0.479551	0.498048
170	0.140358	0.197985	0.163403	0.158709	0.146674	0.187465	0.481666	0.568795	0.602134	0.104675	0.081971	0.08404		132.667	0.469311	0.46696	0.456087	0.443587	0.460944	0.492285
171	0.146674	0.201615	0.165302	0.154948	0.142459	0.156221	0.477476	0.551964	0.548097	0.101229	0.081971	0.095933		133	0.441785	0.428488	0.430502	0.415067	0.45445	0.46068
172	0.147275	0.193374	0.166297	0.158709	0.177863	0.174446	0.445522	0.536468	0.517218	0.098859	0.080878	0.100689		133.333	0.420585	0.403084	0.401754	0.39713	0.412673	0.434281
173	0.145671	0.197494	0.174345	0.1903	0.195565	0.169239	0.442902	0.513759	0.499309	0.098859	0.084157	0.095933		133.667	0.389126	0.379442	0.384074	0.38296	0.395998	0.426287
174	0.146172	0.199555	0.174345	0.210608	0.218325	0.183125	0.452593	0.511087	0.461636	0.100152	0.078474	0.091968		134	0.387075	0.355066	0.363088	0.352466	0.37195	0.411601
175	0.152489	0.208385	0.180132	0.198574	0.231812	0.23867	0.456522	0.529255	0.456696	0.09326	0.085469	0.088004		134.333	0.368097	0.343759	0.334914	0.35157	0.358961	0.401748
176	0.147275	0.207894	0.178685	0.234678	0.257944	0.210898	0.470404	0.553299	0.453608	0.103598	0.083064	0.104654		134.667	0.331168	0.326285	0.335921	0.320359	0.34878	0.36345
177	0.148278	0.209954	0.175339	0.234678	0.280703	0.219577	0.509168	0.532193	0.443727	0.104675	0.081971	0.091968		135	0.330484	0.316153	0.316659	0.318386	0.329296	0.34077
178	0.148779	0.204755	0.174887	0.306134	0.316107	0.307234	0.524359	0.57307	0.450211	0.114798	0.088966	0.100689		135.333	0.311506	0.316153	0.297255	0.296682	0.305073	0.328128
179	0.151987	0.214664	0.183026	0.306134	0.311893	0.315913	0.556313	0.629709	0.48109	0.111567	0.083064	0.095933		135.667	0.290477	0.288399	0.286187	0.297578	0.303318	0.317159
180	0.156198	0.212505	0.189175	0.301621	0.320322	0.311573	0.613149	0.686081	0.505793	0.101229	0.088966	0.100689		136	0.287058	0.28047	0.275119	0.277668	0.285589	0.309351
181	0.155697	0.219765	0.182031	0.32193	0.333809	0.32546	0.657413	0.720011	0.549641	0.109198	0.090059	0.100689		136.333	0.272012	0.27489	0.269656	0.261525	0.277339	0.289645
182	0.154694	0.215154	0.188723	0.297861	0.347297	0.311573	0.703248	0.80203	0.582372	0.106829	0.090059	0.095933		136.667	0.261412	0.259031	0.254707	0.262422	0.25136	0.279978
183	0.15309	0.205834	0.18827	0.285826	0.338024	0.348025	0.733631	0.838899	0.644438	0.109198	0.090059	0.088004		137	0.254231	0.253451	0.24752	0.241614	0.262419	0.263246
184	0.144067	0.208385	0.18827	0.285826	0.320322	0.339346	0.805658	0.88405	0.68211	0.100152	0.086562	0.088004		137.333	0.250299	0.243172	0.237459	0.237848	0.256802	0.271984
185	0.148779	0.217214	0.187276	0.285826	0.294191	0.32546	0.82504	0.933476	0.752205	0.109198	0.081971	0.071355		137.667	0.242435	0.226872	0.230272	0.226368	0.240126	0.248373
186	0.151486	0.215645	0.18393	0.254235	0.289133	0.302894	0.849922	0.961795	0.809331	0.108121	0.090059	0.071355		138	0.227902	0.230837	0.224235	0.227444	0.239249	0.241495
187	0.148278	0.215645	0.17769	0.262509	0.240242	0.311573	0.832112	0.978894	0.843606	0.105752	0.088966	0.088004		138.333	0.222089	0.221145	0.220929	0.217937	0.227137	0.24261
188	0.149381	0.215154	0.177238	0.234678	0.204838	0.293348	0.861185	0.987176	0.864912	0.109198	0.085469	0.08404		138.667	0.224654	0.217181	0.218197	0.20843	0.231876	0.229782
189	0.145671	0.208385	0.174345	0.238439	0.200623	0.265575	0.793348	0.961795	0.861515	0.092183	0.085469	0.079283		139	0.224654	0.224523	0.217623	0.206457	0.222573	0.235732
190	0.143566	0.203675	0.166749	0.206848	0.182078	0.24301	0.742012	0.934812	0.851943	0.096706	0.083064	0.088004		139.333	0.214738	0.214391	0.221504	0.20843	0.22152	0.216955
191	0.144568	0.210445	0.172988	0.198574	0.155946	0.210898	0.679676	0.896874	0.82724	0.097783	0.085469	0.071355		139.667	0.216789	0.21674	0.222653	0.2113	0.230823	0.221974
192	0.150383	0.209954	0.166297	0.194813	0.169433	0.201351	0.645103	0.826075	0.74572	0.102306	0.080878	0.079283		140	0.220038	0.215565	0.221504	0.20843	0.232754	0.225878
														140.333	0.214225	0.212188	0.224235	0.205561	0.224329	0.223833
														140.667	0.21867	0.21674	0.225959	0.2113	0.224329	0.224949
														141	0.223286	0.232452	0.225385	0.198924	0.233632	0.226808
														141.333	0.226022	0.224523	0.221504	0.198924	0.233632	0.234616
														141.667	0.22927	0.23025	0.22984	0.210404	0.243813	0.222904
														142	0.23457	0.231424	0.237027	0.224574	0.241004	0.228853
														142.333	0.22927	0.229662	0.24134	0.222601	0.255924	0.240565
														142.667	0.231835	0.238179	0.251401	0.222601	0.242935	0.241495
														143	0.243118	0.243172	0.251833	0.222601	0.256802	0.24354
														143.333	0.259532	0.252276	0.275119	0.229238	0.275408	0.251348
														143.667	0.262096	0.26696	0.284462	0.243587	0.270844	0.258226
														144	0.266712	0.287225	0.293374	0.258655	0.294014	0.270125
														144.333	0.271328	0.291189	0.29783	0.288969	0.313498	0.287786
														144.667	0.295606	0.304846	0.316659	0.313722	0.341232	0.34077
														145	0.311506	0.308811	0.332615	0.37148	0.406179	0.381112
														145.333	0.319371	0.32232	0.345982	0.44843	0.464806	0.430191
														145.667	0.331852	0.345521	0.366969	0.498655	0.506582	0.471649
														146	0.345016	0.365786	0.389104	0.539372	0.536247	0.506972
														146.333	0.363994	0.371512	0.413972	0.573632	0.580832	0.550288
														146.667	0.383826	0.392952	0.431652	0.61148	0.605933	0.572783
														147	0.408788	0.418355	0.453788	0.64861	0.641215	0.611266
														147.333	0.431869	0.455653	0.475349	0.667623	0.675619	0.669269
														147.667	0.460079	0.456241	0.49806	0.698834	0.707214	0.670199
														148	0.466063	0.486784	0.52192	0.742601	0.739688	0.680052
														148.333	0.494956	0.51674	0.542906	0.785291	0.749868	0.733222
														148.667	0.519405	0.546696	0.556274	0.812915	0.785326	0.760736
														149	0.543683	0.561527	0.588328	0.836592	0.825171	0.759807
														149.333	0.568815	0.579589	0.611614	0.896502	0.852203	0.777468
														149.667	0.579244	0.588106	0.613914	0.899372	0.88099	0.801078
														150	0.608993	0.601615	0.643812	0.942063	0.890293	0.832683
														150.333	0.627458	0.621439	0.665373	0.944933	0.917325	0.840491
														150.667	0.63139	0.629956	0.67256	0.969686	0.924697	0.868191
														151	0.641135	0.64699	0.684203	0.969686	0.93874	0.87507
														151.333	0.687297	0.650367	0.69369	0.9887	0.933123	0.842536
														151.667	0.6649	0.641263	0.678741	0.986726	0.94892	0.873025
														152	0.665584	0.638473	0.683772	0.966816	0.940495	0.892731	p value
														152.333	0.6649	0.631718	0.672129	0.941166	0.944181	0.881948	0.000868133
														152.667	0.678749	0.637298	0.664798	0.9487	0.949798	0.869121
														153	0.654984	0.640088	0.650424	0.915516	0.903282	0.850344
														153.333	0.664216	0.608957	0.6349	0.891659	0.893979	0.8219
														153.667	0.661652	0.623201	0.635475	0.872825	0.868878	0.82283
														154	0.652419	0.595448	0.6349	0.827085	0.839214	0.787321
														154.333	0.639255	0.597063	0.606727	0.816682	0.801123	0.775609
														154.667	0.618738	0.577827	0.608308	0.783498	0.774092	0.746049
														155	0.618225	0.565492	0.572373	0.743498	0.751799	0.736196
														155.333	0.61549	0.580764	0.565186	0.70278	0.737932	0.708682
														155.667	0.618225	0.552423	0.551243	0.67713	0.689486	0.681168
														156	0.583177	0.523054	0.533563	0.64287	0.647709	0.631902
														156.333	0.56078	0.509985	0.508696	0.616323	0.635598	0.6161
														156.667	0.552231	0.500441	0.486992	0.560359	0.608741	0.59156
														157	0.523337	0.476652	0.472618	0.537578	0.570651	0.575758
														157.333	0.513421	0.461968	0.4489	0.497758	0.534316	0.542294
														157.667	0.481279	0.443759	0.437257	0.461704	0.503774	0.503997
														158	0.477176	0.428488	0.410666	0.456861	0.479551	0.481316
														158.333	0.470679	0.418943	0.396292	0.437848	0.457258	0.473508
														158.667	0.460763	0.408811	0.380768	0.41417	0.438827	0.440045
														159	0.445033	0.403671	0.36855	0.387623	0.423907	0.451943
														159.333	0.42862	0.37489	0.346989	0.37148	0.393189	0.410671
														159.667	0.410156	0.355653	0.342533	0.378117	0.382131	0.390035
														160	0.387075	0.343172	0.326003	0.353543	0.372828	0.391894
														160.333	0.387759	0.33304	0.320972	0.353543	0.355275	0.366425
														160.667	0.362113	0.331278	0.302285	0.340269	0.341232	0.355642
														161	0.355445	0.307636	0.293374	0.325022	0.342285	0.348764
														161.333	0.341768	0.301909	0.282306	0.337399	0.339477	0.33984
														161.667	0.327919	0.28326	0.275119	0.336502	0.338424	0.34077
														162	0.318687	0.283847	0.25902	0.328789	0.335791	0.326083
														162.333	0.31219	0.266373	0.26132	0.3487	0.339477	0.336866
														162.667	0.296974	0.263583	0.250252	0.347803	0.347727	0.343744
														163	0.285177	0.259618	0.239759	0.361973	0.344918	0.338911
														163.333	0.290477	0.254479	0.231997	0.364843	0.341232	0.335007
														163.667	0.272696	0.249486	0.230847	0.39426	0.366333	0.349693
														164	0.267396	0.242144	0.226534	0.401794	0.375636	0.385945
														164.333	0.268764	0.239794	0.231997	0.41991	0.384939	0.380182
														164.667	0.263464	0.244347	0.218197	0.429417	0.388626	0.400818
														165	0.272696	0.240382	0.225385	0.449327	0.421099	0.414575
														165.333	0.269448	0.244347	0.220929	0.453094	0.439705	0.425358
														165.667	0.276628	0.239207	0.226966	0.492915	0.476742	0.453802
														166	0.25748	0.238767	0.224235	0.515695	0.498157	0.457892
														166.333	0.264832	0.242144	0.225959	0.520538	0.500965	0.495073
														166.667	0.260215	0.239794	0.230272	0.569865	0.526944	0.531511
														167	0.263464	0.237004	0.231422	0.576502	0.565034	0.556051
														167.333	0.266712	0.236417	0.235303	0.607713	0.594699	0.583752
														167.667	0.268764	0.23583	0.241915	0.646637	0.628225	0.611266
														168	0.283125	0.243172	0.243639	0.683767	0.645778	0.656442
														168.333	0.269961	0.258443	0.248527	0.693274	0.683869	0.674103
														168.667	0.275945	0.253451	0.243065	0.714081	0.731262	0.720394
														169	0.283125	0.260206	0.254133	0.768251	0.744427	0.742145
														169.333	0.292358	0.26975	0.258014	0.793004	0.773214	0.762781
														169.667	0.285177	0.273715	0.268507	0.830852	0.822363	0.810002
														170	0.292358	0.279295	0.271813	0.842332	0.827102	0.820785
														170.333	0.302958	0.282232	0.284462	0.870852	0.859575	0.848485
														170.667	0.309455	0.299119	0.276843	1	1	1
														171	0.321251	0.307048	0.297255	0.95157	0.929437	0.904443
														171.333	0.321251	0.313803	0.300561	0.886099	0.867123	0.860197
														171.667	0.330484	0.327313	0.322697	0.896502	0.825171	0.827663
														172	0.347581	0.337592	0.320397	0.841435	0.8429	0.815951
														172.333	0.346384	0.348899	0.333765	0.843229	0.802879	0.789366
														172.667	0.348265	0.358443	0.334914	0.822422	0.81499	0.79829
														173	0.362797	0.382232	0.354176	0.822422	0.809373	0.812047
														173.333	0.389126	0.395154	0.357482	0.795695	0.779709	0.795315
														173.667	0.403488	0.401468	0.379043	0.767354	0.787959	0.7942
														174	0.415969	0.422907	0.384649	0.759641	0.768475	0.772634
														174.333	0.421269	0.433627	0.412247	0.756771	0.768475	0.76966
														174.667	0.444349	0.462996	0.428346	0.741704	0.763911	0.758877	p value
														175	0.458882	0.490162	0.437832	0.733991	0.731262	0.739171	5.95719e-05
														175.333	0.480595	0.487372	0.44272	0.700807	0.728629	0.707566
														175.667	0.494956	0.51395	0.455512	0.714081	0.697034	0.713516
														176	0.52197	0.518502	0.475349	0.682691	0.686677	0.709611
														176.333	0.541118	0.541703	0.483685	0.67139	0.68773	0.667224
														176.667	0.523337	0.542291	0.496478	0.655247	0.660699	0.697899
														177	0.554967	0.55815	0.505821	0.646637	0.639284	0.637851
														177.333	0.556847	0.56094	0.506396	0.61148	0.618922	0.630972
														177.667	0.565396	0.575624	0.511427	0.606816	0.61155	0.6161
														178	0.574115	0.581351	0.508121	0.578296	0.586449	0.609221
														178.333	0.580612	0.590896	0.512002	0.580269	0.575215	0.59156
														178.667	0.579244	0.591483	0.519764	0.547982	0.552923	0.556051
														179	0.593093	0.592658	0.512002	0.548879	0.526944	0.53746
														179.333	0.597709	0.597063	0.515883	0.522332	0.516763	0.529652
														179.667	0.591212	0.584728	0.512577	0.516592	0.496226	0.51385
														180	0.617541	0.585316	0.495903	0.499552	0.499035	0.49024
														180.333	0.606941	0.569897	0.492597	0.475874	0.481481	0.476483
														180.667	0.586596	0.562115	0.475924	0.471031	0.476742	0.478528
														181	0.586596	0.556388	0.464856	0.471031	0.458311	0.448968
														181.333	0.566764	0.542878	0.468162	0.452197	0.440583	0.433166
														181.667	0.562831	0.534361	0.444444	0.436054	0.421976	0.429262
														182	0.558899	0.525844	0.444444	0.44843	0.430402	0.420524
														182.333	0.53787	0.521292	0.440563	0.419013	0.405301	0.421454
														182.667	0.548299	0.492952	0.418427	0.416143	0.405301	0.398773
														183	0.531202	0.482232	0.406785	0.406637	0.383009	0.396914
														183.333	0.497008	0.472687	0.397298	0.404664	0.382131	0.38799
														183.667	0.492392	0.448311	0.384074	0.38583	0.373705	0.375163
														184	0.498376	0.442731	0.381343	0.381883	0.372828	0.378137
														184.333	0.48846	0.43304	0.373006	0.392466	0.366333	0.384086
														184.667	0.462814	0.416153	0.365244	0.38852	0.369142	0.360476
														185	0.462814	0.399706	0.353601	0.37435	0.367211	0.36345
														185.333	0.447598	0.395742	0.35087	0.379013	0.362647	0.372188
														185.667	0.414088	0.383847	0.33822	0.38583	0.368264	0.362521
														186	0.419388	0.356828	0.326578	0.379013	0.37195	0.348764
														186.333	0.412036	0.352276	0.312204	0.381883	0.364402	0.350623
														186.667	0.401607	0.347137	0.303292	0.38296	0.366333	0.353597
														187	0.391007	0.332452	0.306023	0.37722	0.370019	0.36531
														187.333	0.385707	0.3279	0.299986	0.370583	0.358961	0.360476
														187.667	0.375278	0.312188	0.299411	0.372377	0.37195	0.367355
														188	0.371346	0.319971	0.286762	0.380987	0.363525	0.358431
														188.333	0.360745	0.311601	0.284462	0.357309	0.375636	0.368284
														188.667	0.347581	0.308223	0.28403	0.373453	0.364402	0.387061
														189	0.335784	0.292952	0.280149	0.375247	0.384062	0.380182
														189.333	0.338348	0.286197	0.269082	0.38009	0.3802	0.381112
														189.667	0.324671	0.283847	0.267932	0.38296	0.375636	0.391894
														190	0.326552	0.282232	0.266782	0.37148	0.386695	0.404722
														190.333	0.321935	0.270925	0.267932	0.38296	0.391434	0.394869
														190.667	0.3298	0.271953	0.262901	0.363946	0.39512	0.406767
														191	0.322619	0.274302	0.265201	0.37722	0.398806	0.422383
														191.333	0.321935	0.271512	0.26132	0.376323	0.406179	0.434281
														191.667	0.318687	0.274302	0.269656	0.38296	0.408987	0.434281
														192	0.30689	0.279883	0.266782	0.38583	0.408987	0.449898
														192.333	0.310822	0.270338	0.26132	0.38852	0.404423	0.445994
														192.667	0.31219	0.275918	0.267932	0.40843	0.40811	0.446923
														193	0.312703	0.270925	0.276269	0.392466	0.420221	0.446923
														193.333	0.317319	0.278855	0.275119	0.393363	0.417413	0.452872
														193.667	0.318003	0.286197	0.282881	0.393363	0.420221	0.463655
														194	0.310138	0.273128	0.275694	0.400897	0.41829	0.456776
														194.333	0.319371	0.27768	0.278425	0.404664	0.414604	0.461796
														194.667	0.319371	0.293539	0.29553	0.421704	0.414604	0.462725
														195	0.31219	0.279883	0.282881	0.427444	0.420221	0.466629
														195.333	0.328603	0.298532	0.298404	0.436951	0.437774	0.497118
														195.667	0.324671	0.299706	0.302285	0.436951	0.449886	0.49024
														196	0.325184	0.321733	0.305017	0.41991	0.428471	0.493214
														196.333	0.331168	0.316153	0.312778	0.444484	0.445322	0.494144
														196.667	0.326552	0.326285	0.325428	0.44843	0.451817	0.499163
														197	0.3404	0.326872	0.327727	0.459731	0.462875	0.497118
														197.333	0.338348	0.334802	0.335921	0.466368	0.457258	0.499163
														197.667	0.348265	0.356241	0.334914	0.482511	0.460067	0.501022
														198	0.353565	0.360206	0.35087	0.473004	0.450764	0.510876
														198.333	0.354932	0.365786	0.349288	0.482511	0.457258	0.517754
														198.667	0.373226	0.37489	0.367543	0.491121	0.466561	0.515895
														199	0.375278	0.386784	0.374156	0.502422	0.472178	0.519799
														199.333	0.383826	0.398091	0.380193	0.505291	0.471301	0.502138
														199.667	0.397675	0.42467	0.404053	0.500448	0.447955	0.502138
														200	0.402804	0.413803	0.397873	0.523229	0.455503	0.502138
														200.333	0.415456	0.421145	0.403479	0.511031	0.449008	0.504927
														200.667	0.436485	0.444347	0.412247	0.509955	0.46937	0.511805
														201	0.425885	0.445521	0.413397	0.512825	0.467439	0.506042
														201.333	0.442982	0.460206	0.435533	0.507085	0.447955	0.510876
														201.667	0.452898	0.476065	0.430502	0.497758	0.447077	0.498048
														202	0.477176	0.485609	0.440563	0.502422	0.451817	0.485406
														202.333	0.469311	0.500881	0.444444	0.498655	0.451817	0.486336
														202.667	0.475979	0.510573	0.462124	0.496682	0.45445	0.496189
														203	0.494443	0.530396	0.460975	0.499552	0.447077	0.486336
														203.333	0.498376	0.532599	0.459968	0.508161	0.447955	0.4657
														203.667	0.506924	0.543319	0.463849	0.507085	0.442514	0.481316
														204	0.50624	0.543319	0.469886	0.507085	0.443391	0.470534
														204.333	0.53257	0.554185	0.473767	0.509058	0.442514	0.477412
														204.667	0.516157	0.535977	0.477648	0.501525	0.436897	0.479457
														205	0.52727	0.545668	0.463274	0.497758	0.447955	0.469604
														205.333	0.519405	0.547871	0.46155	0.471031	0.436897	0.449898
														205.667	0.515473	0.542878	0.4489	0.478744	0.416535	0.463655
														206	0.518037	0.532599	0.455512	0.465471	0.421976	0.448039
														206.333	0.515473	0.52746	0.438264	0.467265	0.401615	0.451943
														206.667	0.522653	0.528634	0.440563	0.463498	0.411796	0.451943
														207	0.52727	0.523642	0.431652	0.469238	0.412673	0.44116
														207.333	0.508805	0.527019	0.443295	0.471031	0.41004	0.449898
														207.667	0.529321	0.515712	0.439989	0.438924	0.394243	0.457892
														208	0.51154	0.501468	0.432227	0.434978	0.400737	0.450827
														208.333	0.512737	0.502056	0.422308	0.446457	0.397051	0.455847
														208.667	0.497692	0.483407	0.405635	0.434978	0.400737	0.456776
														209	0.500256	0.46931	0.397873	0.423677	0.382131	0.430191
														209.333	0.475295	0.439794	0.385224	0.41991	0.376514	0.429262
														209.667	0.465379	0.423495	0.379043	0.413274	0.384062	0.415505
														210	0.442982	0.412188	0.360788	0.38009	0.358961	0.397843
														210.333	0.41802	0.379442	0.353601	0.386726	0.367211	0.410671
														210.667	0.424517	0.378267	0.354176	0.387623	0.364402	0.402677
														211	0.433236	0.37768	0.354176	0.38852	0.368264	0.396914
														211.333	0.421952	0.371512	0.345982	0.37435	0.370897	0.394869
														211.667	0.406907	0.352863	0.33822	0.370583	0.378445	0.396914
														212	0.398872	0.351689	0.332615	0.376323	0.362647	0.414575
														212.333	0.404172	0.360793	0.33204	0.37722	0.357908	0.418479
														212.667	0.396991	0.344934	0.325428	0.354439	0.375636	0.411601
														213	0.394939	0.339794	0.312204	0.361076	0.376514	0.395798
														213.333	0.379894	0.328488	0.305017	0.372377	0.376514	0.409556
														213.667	0.367413	0.324523	0.306598	0.378117	0.377567	0.410671
														214	0.363481	0.313803	0.301711	0.375247	0.383009	0.41253
														214.333	0.357497	0.305286	0.301711	0.367713	0.370897	0.424428
														214.667	0.363994	0.313216	0.29553	0.386726	0.374759	0.435211
														215	0.354932	0.308811	0.305591	0.370583	0.382131	0.419409
														215.333	0.347581	0.309251	0.299986	0.37435	0.373705	0.420524
														215.667	0.346384	0.312628	0.298404	0.379013	0.386695	0.406767
														216	0.338348	0.304258	0.291217	0.37722	0.377567	0.418479
														216.333	0.342281	0.297944	0.294955	0.383857	0.375636	0.433166
														216.667	0.335784	0.296916	0.289493	0.376323	0.382131	0.43707
														217	0.333219	0.303084	0.291217	0.39426	0.379322	0.440045
														217.333	0.323987	0.301909	0.290068	0.38009	0.382131	0.428332
														217.667	0.325184	0.305286	0.282881	0.378117	0.378445	0.43707
														218	0.327235	0.296329	0.292224	0.38009	0.377567	0.435211
														218.333	0.323303	0.313216	0.293374	0.383857	0.392312	0.450827
														218.667	0.322619	0.302496	0.294524	0.389596	0.385817	0.443949
														219	0.325184	0.306461	0.29668	0.404664	0.407232	0.455847
														219.333	0.331168	0.323935	0.310479	0.404664	0.39512	0.452872
														219.667	0.346384	0.323935	0.322697	0.41704	0.40811	0.46477
														220	0.336468	0.3279	0.323272	0.423677	0.41004	0.471649
														220.333	0.357497	0.337004	0.318816	0.42278	0.411796	0.483361
														220.667	0.348265	0.345962	0.330459	0.434081	0.421976	0.49024
														221	0.363994	0.350514	0.339227	0.442691	0.425663	0.484291
														221.333	0.352197	0.365786	0.343108	0.446457	0.436019	0.493214
														221.667	0.358865	0.360793	0.350295	0.432287	0.427593	0.502138
														222	0.376646	0.370925	0.365244	0.475874	0.4462	0.494144
														222.333	0.378526	0.36417	0.362513	0.458834	0.436019	0.506972
														222.667	0.382459	0.381057	0.37085	0.463498	0.445322	0.503067
														223	0.394939	0.399119	0.387955	0.461704	0.43128	0.492285
														223.333	0.396991	0.403671	0.384074	0.482511	0.453572	0.509017
														223.667	0.41272	0.410426	0.399598	0.486278	0.440583	0.519799
														224	0.413404	0.412188	0.393992	0.489148	0.443391	0.520729
														224.333	0.408788	0.428488	0.40621	0.481614	0.451817	0.492285
														224.667	0.417336	0.441557	0.416128	0.508161	0.456381	0.515895
														225	0.421952	0.445521	0.414546	0.495785	0.429524	0.509946
														225.333	0.433749	0.447283	0.413972	0.518565	0.443391	0.516825
														225.667	0.424004	0.439794	0.433376	0.496682	0.450764	0.509017
														226	0.422636	0.452863	0.433951	0.500448	0.45445	0.521658
														226.333	0.452214	0.460206	0.434958	0.526099	0.455503	0.520729
														226.667	0.442982	0.473275	0.462124	0.508161	0.465684	0.516825
														227	0.461446	0.46417	0.454937	0.516592	0.463753	0.500093
														227.333	0.44965	0.483994	0.456519	0.504395	0.470247	0.502138
														227.667	0.462814	0.496476	0.469886	0.498655	0.467615	0.506042
														228	0.475979	0.495888	0.46658	0.498655	0.474109	0.480387
														228.333	0.46743	0.492952	0.463274	0.509058	0.452694	0.511805
														228.667	0.468114	0.495888	0.478223	0.495785	0.452694	0.503997
														229	0.478543	0.492952	0.475924	0.500448	0.452694	0.506972
														229.333	0.486408	0.492952	0.468162	0.486278	0.442514	0.497118
														229.667	0.494956	0.499853	0.490873	0.490045	0.445322	0.500093
														230	0.493076	0.511747	0.476498	0.496682	0.452694	0.479457
														230.333	0.489827	0.506608	0.468737	0.480538	0.453572	0.493214
														230.667	0.503505	0.52188	0.473192	0.476771	0.453572	0.475553
														231	0.49564	0.517915	0.46773	0.488251	0.458311	0.488195
														231.333	0.498889	0.517915	0.468737	0.473004	0.455503	0.472579
														231.667	0.517353	0.517915	0.462124	0.461704	0.444269	0.482432
														232	0.502992	0.507783	0.460975	0.456861	0.44146	0.46477
														232.333	0.510857	0.497504	0.458243	0.455964	0.451817	0.480387
														232.667	0.498376	0.495888	0.452206	0.452197	0.434966	0.462725
														233	0.505557	0.500881	0.452781	0.44843	0.440583	0.4657
														233.333	0.491708	0.487372	0.441138	0.44843	0.442514	0.459751
														233.667	0.485211	0.473862	0.42389	0.427444	0.428471	0.466629
														234	0.491024	0.462555	0.437832	0.42278	0.427593	0.461796
														234.333	0.480595	0.455066	0.426189	0.419013	0.438827	0.445064
														234.667	0.483843	0.459618	0.413972	0.409507	0.436897	0.456776
														235	0.485724	0.446109	0.423315	0.407534	0.430402	0.46477
														235.333	0.487092	0.444934	0.409516	0.41991	0.436897	0.445064
														235.667	0.462814	0.432452	0.393992	0.4	0.424785	0.443949
														236	0.473927	0.426285	0.408366	0.40574	0.421976	0.448039
														236.333	0.46743	0.409838	0.390686	0.39713	0.411796	0.455847
														236.667	0.454266	0.411013	0.378611	0.399103	0.421976	0.44116
														237	0.460763	0.405433	0.38738	0.373453	0.42303	0.453802
														237.333	0.458198	0.396329	0.375737	0.380987	0.427593	0.454917
														237.667	0.44623	0.386784	0.375737	0.38009	0.42303	0.454917
														238	0.425885	0.381057	0.353601	0.376323	0.405301	0.44116
														238.333	0.437169	0.387812	0.361938	0.383857	0.406179	0.44209
														238.667	0.433749	0.375477	0.360788	0.363946	0.408987	0.443949
														239	0.425201	0.375918	0.355326	0.372377	0.408987	0.439115
														239.333	0.426569	0.363583	0.348714	0.37148	0.41004	0.434281
														239.667	0.415969	0.361233	0.335921	0.36861	0.414604	0.43707
														240	0.410839	0.354479	0.345408	0.370583	0.415482	0.452872

## Sheet: Fig4
																																													fig4.i
																																														Roi	ref	bac	normalized1
	Fig. 4a						Fig.4b					Fig. 4c																																	pre	92.85	3.58	0.98	35.3346
												phospho site	TCP22					TCP22+D267N					TCP22+PPK1																						0	12.3	3.55		4.40467
													repeat1	repeat2	repeat3	average	sd	repeat1	repeat2	repeat3	average	sd	repeat1	repeat2	repeat3																				3	20.32	3.57		7.46718
												S45	2.60911e+06	2.63182e+06	2.06111e+06	2.43401e+06	263844	278412	327026	274085	293174	24001.7	1.92154e+07	2.10373e+07	1.92694e+07																				6	24.53	3.53		9.23529
												T38	1.61851e+06	2.60909e+06	929148	1.71892e+06	689497	284730	170762	169616	208369	53997.3	19062416	21575768	18494406																				9	25.6	3.38		10.2583
												S42	2.66483e+06	2.5882e+06	2.09557e+06	2449534	252237	277843	63110.7	279571	206842	101636	19345603	21411796	1.80721e+07																				12	28.19	3.29		11.7792
												T41	2.65895e+06	2.58279e+06	2.05206e+06	2.43127e+06	269936	265810	320315	273098	286408	24160.2	19555245	21519900	19341901																				15	30.13	3.15		13.4332
												T44	2.65649e+06	2.56397e+06	2.08664e+06	2.4357e+06	249696	263046	321838	274212	286365	25493.5	19532833	2.13779e+07	1.8454e+07																				18	29.62	3.11		13.446
												S45S47	71505.9	127578	74448	91177.4	25767.4	13303.2	1294.47	10318.2	8305.27	5104.97	6.63612e+06	1.16578e+07	10103208																				21	32.79	3.15		14.659
												S39	2.65803e+06	2.58473e+06	2.06008e+06	2.43428e+06	266285	100110	314542	281361	232004	94242.1	19210209	21577543	18738423																				24	32.4	3.07		15.0335
												S43	27540.4	1900.87	11258.9	13566.7	10593.8	782196	854459	698810	778488	63597.1	1.11247e+07	1.12566e+07	9.60699e+06																				27	34.86	3.18		15.4
												S48S50	86113.4	85096.1	81356.6	84188.7	2045.22	242015	241851	267237	250368	11928.4	6.70653e+06	6.52993e+06	5707403																				30	37.06	3.16		16.5505
												S37	2.26153e+06	2.26252e+06	1.80297e+06	2.109e+06	216402	254097	270318	236471	253629	13822	17694851	1.94188e+07	1.64006e+07																				33	40.52	3.27		17.2664
												S50	0	0	0	0	0	1.41117e+06	1.43265e+06	1.47719e+06	1.44033e+06	27494.6	11120886	1.12551e+07	9.60701e+06																				36	41.72	3.31		17.485
												T41T44T46	4091.24	5368.45	1487.75	3649.15	1614.84	33789.7	43667.4	32605.4	36687.5	4959.17	3.25642e+06	3.39564e+06	2.9317e+06																				39	40.48	3.34		16.7373
												S233	3.06071e+06	2.81724e+06	3.02737e+06	2.96844e+06	107777	3.52718e+06	3.31246e+06	3.70982e+06	3.51649e+06	162399	3.60611e+06	3.84544e+06	4.40289e+06																				42	45.24	3.49		17.6335
												S230	2.88388e+06	2.85642e+06	3.00204e+06	2.91411e+06	63172	3.50294e+06	3.41723e+06	4.1627e+06	3.69429e+06	333062	3.60892e+06	3.83471e+06	4.12417e+06																				45	44.99	3.58		16.9269
																																													48	47.13	3.38		19.2292
																																													51	47.62	3.39		19.3527
																																													54	47.73	3.38		19.4792
																																													57	47.32	3.26		20.3246
												Fig.4e																																	60	49.97	3.28		21.3
												time（h）	COL4			cry2																													63	50.1	3.32		20.9915
	Fig.4d											0	1	1	1	1	1	1																											66	51.71	3.23		22.5467
												0.166667	1.27368	1.625	1.52381	1.18182	1.31373	1.22845																											69	52.94	3.22		23.1964
												0.333333	2	2.3125	2.28571	1.88112	1.83007	1.9569																											72	51.04	3.27		21.8603
												0.5	2.33684	2.3125	3	1.95804	2.37908	2.29741																											75	52.04	3.21		22.8969
												0.666667	2.66316	2.625	3	2.13986	2.45098	2.25431																											78	52.5	3.27		22.4978
												0.833333	3.16842	3.3125	3.28571	2.36364	2.72549	2.54741																											81	53.27	3.32		22.3462
												1	3.22105	3.375	3.28571	2.47552	2.58824	2.82328																											84	55.08	3.31		23.2189
												1.16667	3.55789	3.5	3.52381	2.36364	2.96732	2.73276																											87	55.31	3.34		23.0212
												1.33333	3.83158	3.75	3.76191	2.28671	2.66013	2.77586																											90	54.54	3.25		23.5947
												1.5	3.72632	4.3125	4	2.32867	2.69281	2.7069
												1.66667	3.83158	4.0625	3.76191	2.73427	3.14379	3.05172																												Roi	ref	bac	normalized1
												1.83333	4.16842	3.3125	4.28571	2.44056	2.96732	2.93534																											pre	151.67	5.36	1.44	38.324
												2	4.33684	3.9375	4.52381	2.47552	2.86274	2.93534																											0	24.82	5.23		6.16887
												2.16667	4.28421	3.375	5.04762	2.44056	2.93464	2.75431																											3	53.59	5.28		13.5807
												2.33333	4.4421	3.25	4	2.28671	2.72549	2.64224																											6	64.52	5.23		16.6438
												2.5	4.05263	3.625	4	2.18182	2.66013	2.57328																											9	69.87	5.25		17.9606
												2.66667	4.5579	3.4375	4.52381	2.21678	2.75817	2.54741																											12	74.22	5.22		19.254
												2.83333	4.28421	3.625	3.76191	2.13986	2.31372	2.2069																											15	76.01	4.99		21.0056
												3	4.16842	3.3125	3.28571	2.06993	2.24183	2.23276																											18	82.2	4.89		23.4087
												3.16667	4.50526	3.625	4.28571	2.10489	2.13726	2.23276																											21	80.76	4.68		24.4815
																																													24	75.98	4.87		21.7318
																																													27	81.27	4.95		22.7436
																																													30	82.12	5.16		21.6882
																																													33	75.94	4.75		22.5076
																																													36	75.17	4.64		23.0406
																																													39	72.9	4.72		21.7866
																																													42	81.67	5		22.5365
																																													45	73.13	4.6		22.6867
																																													48	82.67	4.9		23.4769
																																													51	82.6	4.74		24.5939
																																													54	73.83	4.76		21.8042
																																													57	76.73	4.8		22.4077
																																													60	83.49	4.91		23.6455
																																													63	81.91	4.69		24.76
																																													66	79.57	4.72		23.8201
Fig.4k	Fig.4k，Fig.3a，b came from the same experiment so shared some results																																												69	84.36	4.64		25.9125
TCP22 OX	repeat1	1	0.957529	0.938224	0.976834	0.918919	1	1	1.08108	1.14286	1.30502	1.32432	1.69112	1.97683	2.26255	2.71042	3.20077	3.99614	4.93436	5.81467	6.89575	8.42471	10.0811	11.2432	13.3475	15.0425	17.1313	18.0695	20.1544	21.2625	23.3475	24.4942	26.0309	27.3629	26.6448	28.5483	29.0425	28.8378							72	83.47	4.65		25.5545
	repeat2	1	0.983784	0.97027	0.927027	1.01351	1.01351	1.04054	1.27027	1.37027	1.55676	1.77027	1.97027	2.58378	3.07027	3.64054	4.42703	5.22703	6.47027	7.75676	9.18649	10.7459	12.4189	14.1676	15.827	17.9351	20.0568	21.4919	23.3568	24.7919	25.7243	28.2378	29.0162	30.0514	30.3811	31.5027	31.9486	31.9757							75	81.23	4.43		26.6856
	repeat3	1	0.857143	0.870879	1.05769	1.01648	1.04396	1.03022	1.24725	1.32143	1.49451	1.74176	2.07418	2.37912	2.72802	3.36538	3.90385	4.87637	5.83516	6.9533	8.32143	9.65659	11.489	12.261	14.0495	16.5549	18.3462	20.4011	22.3984	23.2885	25.3159	26.6319	28.1044	29.6676	29.8159	30.3984	30.7198	31.5247							78	81.2	4.4		26.9459
PPK1 OX	repeat1	1	1	0.932432	0.783784	0.783784	0.851351	0.716216	0.851351	1	0.932432	1.13514	1.06757	1.06757	1.21622	1.78378	2.06757	2.56757	3.21622	3.71622	4.91892	5.7027	6.63514	7.63514	8.91892	11.2027	12.1351	12.4189	14.0676	15.6351	16.3514	17.7027	18.2703	19.4865	19.3514	19.5541	19.7027	20.9865							81	80.59	4.44		26.3833
	repeat2	1	0.873418	0.873418	0.873418	0.873418	0.734177	0.797468	0.797468	0.873418	0.734177	0.670886	0.797468	0.734177	1	1.20253	1.46835	1.46835	2.40506	2.34177	3.20253	4.13924	4.60759	5.41772	6.08861	7.82278	8.41772	9.63291	10.4304	12.1013	12.1646	12.9747	13.9747	14.2405	14.5063	14.9747	15.1139	14.5063							84	78.19	4.22		27.6079
	repeat3	1	0.567568	0.783784	0.5	0.648649	0.567568	0.5	0.567568	0.351351	0.648649	0.5	0.716216	0.783784	0.851351	1.06757	1	1.63514	1.78378	2.21622	3	3.56757	3.85135	4.63514	5.13514	6.28378	6.85135	7.56757	8.7027	9.63514	10.8514	11.2027	12.4189	12.8514	12.7027	13.2703	13.3514	13.3514							87	88.68	4.51		28.4169
WT	repeat1	1	0.921805	0.944361	0.873684	0.842105	0.778947	0.801504	0.778947	0.801504	0.857143	0.905263	0.953383	1.00902	1.18346	1.16692	1.41353	1.53233	1.65263	1.87519	2.2406	2.61353	2.91579	3.22556	3.6391	4.10075	4.6812	4.96842	5.45263	6.1218	6.36842	7.06165	7.46015	8.04211	8.29624	8.77444	9.58797	9.67519							90	92.56	4.27		32.1979
	repeat2	1	1.02252	0.986486	1.08333	0.963964	1.05856	1.02252	1.06982	1.03378	1.21396	1.21396	1.38063	1.39189	1.5473	1.76126	1.97523	2.26126	2.49775	2.73649	2.97523	3.42568	3.95045	4.35586	4.83108	5.58108	5.98649	6.71396	7.42793	8.21622	8.88288	9.31306	9.96847	10.6126	10.8514	11.4482	11.9482	11.973
	repeat3	1	0.870324	0.842893	0.802993	0.723192	0.658354	0.670823	0.605985	0.593516	0.578554	0.645885	0.645885	0.658354	0.710723	0.723192	0.778055	0.895262	0.935162	1.0798	1.26434	1.44888	1.76559	2.18703	2.55611	2.85786	3.54364	3.99252	4.6384	5.42893	6.20698	6.97257	8.13217	9.26683	9.96758	10.8379	12.2643	13.1372							fig4.j
ppk124	repeat1	1	0.961631	0.94964	0.961631	0.94964	0.911271	0.976019	1.01199	1.01199	1.01199	1	1.02638	1.15348	1.22782	1.29257	1.33094	1.43165	1.59472	1.54436	1.59472	1.7482	1.86091	2	2.19185	2.3693	2.52038	2.60911	2.81295	3.0024	3.15348	3.30695	3.38129	3.4964	3.76259	3.77458	3.96643	3.80096								Roi	ref	bac	normalized1
	repeat2	1	0.960688	0.933661	0.985258	1.07617	1.06388	1.02457	1.09091	1.0516	1.15479	1.1941	1.25799	1.2973	1.2973	1.4398	1.4914	1.72482	1.72482	1.84275	2.02457	2.20639	2.32187	2.4398	2.70025	2.98526	3.07617	3.30958	3.57002	3.84275	4.06388	4.25799	4.50369	4.63391	4.59459	4.79115	4.7371	4.89435							pre	88.45	3.46	1.69	49.0169
	repeat3	1	0.988864	1.02227	0.906459	0.964365	0.893096	0.975501	1.03563	1.04677	1	1.04677	1.04677	1.20045	1.28285	1.30512	1.42316	1.5412	1.55234	1.68151	1.78842	1.92873	2.15367	2.11804	2.4588	2.70601	2.76392	3	3.27171	3.27171	3.46993	3.64811	3.79955	4.24722	4.09577	4.22494	4.5902	4.5078							0	7.92	3.7		3.0995
tcp20tcp22	repeat1	1	0.978022	0.986475	0.986475	1.0448	1.1344	1.16568	1.22316	1.25444	1.37109	1.39814	1.5765	1.67033	1.76839	1.91209	2.00592	2.24683	2.31868	2.47084	2.63145	2.93153	3.13271	3.3339	3.58495	3.81319	3.88926	4.14455	4.36348	4.56974	4.8115	4.97718	5.21893	5.38969	5.48859	5.48859	5.44379	5.62299							3	12.22	3.71		5.21287
	repeat2	1	0.971556	0.981333	1.07022	1.09422	1.07022	1.14133	1.15467	1.24	1.33867	1.38489	1.45067	1.59644	1.672	1.71911	1.85067	2.128	2.24089	2.41422	2.60267	2.71111	3.02578	3.12	3.32267	3.70311	3.83022	3.99556	4.33867	4.32533	4.57422	4.66844	4.88978	5.04978	5.09689	5.17778	5.13511	5.25244							6	14.51	3.64		6.57436
	repeat3	1	0.967893	0.989298	0.975251	0.985953	1.05284	1.0709	1.15184	1.2194	1.25819	1.33579	1.41405	1.53779	1.70702	1.77793	1.90903	2.11438	2.23077	2.40803	2.65217	2.81873	3.06288	3.25084	3.42074	3.49164	3.81806	4.03411	4.19732	4.42475	4.77191	4.92508	5.17324	5.31906	5.47492	5.57124	5.47893	5.64214							9	17.17	3.71		7.66337
	time（h）	0	0.333333	0.666667	1	1.33333	1.66667	2	2.33333	2.66667	3	3.33333	3.66667	4	4.33333	4.66667	5	5.33333	5.66667	6	6.33333	6.66667	7	7.33333	7.66667	8	8.33333	8.66667	9	9.33333	9.66667	10	10.3333	10.6667	11	11.3333	11.6667	12							12	19.04	3.57		9.22872
																																													15	19.91	3.64		9.34359
																																													18	22.53	3.71		10.3168
												Fig.4l，m	Fig.4im,Fig.3d，Sup Fig.6cde came from the same experiment so shared some results																																21	21.8	3.62		10.4197
												time	TCP22OX R			TCP22OXOX R+B			TCP22OX/ppk124 R			TCP22OX/ppk124 R+B																							24	22.55	3.79		9.93333
												108	0.314071	0.313216	0.314071	0.285202	0.310281	0.451309	0.135892	0.106724	0.118914	0.101023	0.117386	0.105882																					27	26.93	3.71		12.495
												108.333	0.298342	0.297504	0.298342	0.264395	0.294664	0.406308	0.123444	0.106724	0.118914	0.088235	0.105205	0.098824																					30	25.24	3.62		12.2021
												108.667	0.27338	0.27254	0.27338	0.244484	0.26715	0.405385	0.103734	0.115261	0.101124	0.088235	0.093023	0.092941																					33	26.81	3.69		12.56
												109	0.259532	0.253451	0.259532	0.229238	0.249489	0.39266	0.091286	0.098186	0.101124	0.080563	0.087486	0.087059																					36	28.16	3.74		12.9122
												109.333	0.248248	0.239794	0.248248	0.215067	0.241495	0.363519	0.091286	0.082177	0.078652	0.074169	0.076412	0.081176																					39	27.9	3.67		13.2374
												109.667	0.22927	0.224082	0.22927	0.212197	0.236661	0.336223	0.075726	0.077908	0.093633	0.061381	0.076412	0.056471																					42	23.24	3.66		10.9391
												110	0.210121	0.207636	0.210121	0.198924	0.215096	0.333272	0.067427	0.073639	0.082397	0.067775	0.076412	0.062353																					45	22.88	3.7		10.5423
												110.333	0.208925	0.203671	0.208925	0.18278	0.207288	0.32737	0.071577	0.065101	0.068352	0.053708	0.069767	0.062353																					48	28	3.55		14.1452
												110.667	0.201744	0.198091	0.201744	0.18852	0.197434	0.297123	0.075726	0.0619	0.078652	0.053708	0.053156	0.062353																					51	29.13	3.61		14.2917
												111	0.193708	0.195742	0.193708	0.18009	0.19353	0.299152	0.060166	0.065101	0.064607	0.061381	0.058693	0.043529																					54	29.15	3.64		14.0821
												111.333	0.183279	0.187372	0.183279	0.167713	0.186652	0.279602	0.056017	0.0619	0.060861	0.047315	0.046512	0.056471																					57	31.64	3.62		15.5181
												111.667	0.181228	0.178855	0.181228	0.157309	0.175683	0.28163	0.051867	0.049093	0.057116	0.047315	0.046512	0.037647																					60	32.37	3.64		15.7333
												112	0.173363	0.1721	0.173363	0.16574	0.180703	0.275729	0.043568	0.057631	0.057116	0.033248	0.040975	0.062353																					63	31.25	3.74		14.4195
												112.333	0.170798	0.167548	0.170798	0.157309	0.177728	0.269827	0.051867	0.057631	0.050562	0.040921	0.053156	0.043529																					66	32.05	3.69		15.18
												112.667	0.173363	0.171512	0.173363	0.152466	0.168805	0.252305	0.039419	0.040555	0.043071	0.047315	0.040975	0.030588																					69	32.86	3.66		15.8223
												113	0.162934	0.168722	0.162934	0.15157	0.173824	0.264109	0.036307	0.037353	0.050562	0.033248	0.035437	0.043529																					72	34.43	3.69		16.37
												113.333	0.168063	0.171512	0.168063	0.154439	0.175683	0.260052	0.043568	0.049093	0.043071	0.047315	0.023256	0.043529																					75	35.8	3.6		17.8586
												113.667	0.179347	0.173275	0.179347	0.154439	0.174754	0.261158	0.043568	0.040555	0.046816	0.040921	0.028793	0.037647																					78	34.89	3.69		16.6
												114	0.172166	0.176652	0.172166	0.16574	0.176799	0.260052	0.039419	0.040555	0.043071	0.047315	0.028793	0.037647																					81	29.84	3.74		13.7317
												114.333	0.181911	0.181645	0.181911	0.157309	0.174754	0.266876	0.036307	0.037353	0.035581	0.040921	0.035437	0.030588																					84	33.09	3.57		16.7021
												114.667	0.177979	0.177093	0.177979	0.16287	0.181632	0.259129	0.032158	0.033084	0.032772	0.026854	0.040975	0.030588																					87	36.21	3.74		16.839
												115	0.180715	0.17768	0.180715	0.178117	0.186652	0.251383	0.028008	0.033084	0.032772	0.033248	0.028793	0.030588																					90	36.91	3.8		16.6919
												115.333	0.188579	0.194126	0.188579	0.170583	0.183677	0.263003	0.036307	0.033084	0.032772	0.033248	0.035437	0.024706
												115.667	0.203625	0.194126	0.203625	0.176143	0.197434	0.265954	0.039419	0.033084	0.032772	0.026854	0.023256	0.030588																						Roi	ref	bac	normalized1
												116	0.208925	0.199119	0.208925	0.181883	0.205243	0.275729	0.032158	0.028815	0.035581	0.033248	0.028793	0.024706																						56.27	72.07	1.8	0.775153
												116.333	0.216789	0.208223	0.216789	0.19139	0.207102	0.276651	0.032158	0.037353	0.039326	0.033248	0.028793	0.024706																					0	8.17	71.23		0.0917471
												116.667	0.227902	0.229662	0.227902	0.20843	0.213051	0.287348	0.032158	0.033084	0.035581	0.026854	0.040975	0.018824																					3	14.94	70.02		0.192612
												117	0.238502	0.240969	0.238502	0.212197	0.219929	0.299152	0.032158	0.028815	0.035581	0.026854	0.028793	0.037647																					6	18.23	72.68		0.2318
												117.333	0.261412	0.242144	0.261412	0.220807	0.231827	0.303025	0.032158	0.040555	0.035581	0.033248	0.028793	0.030588																						20.64	72.78		0.265427
												117.667	0.27338	0.267548	0.27338	0.238744	0.250418	0.315751	0.043568	0.037353	0.039326	0.040921	0.040975	0.024706																					12	22.53	72.31		0.294001
												118	0.287058	0.281057	0.287058	0.241614	0.280907	0.329399	0.047718	0.037353	0.039326	0.053708	0.040975	0.043529																					15	24.84	72.34		0.326623
												118.333	0.304155	0.303671	0.304155	0.264395	0.288715	0.335116	0.043568	0.057631	0.050562	0.080563	0.053156	0.049412																					18	24.91	73.16		0.323851
												118.667	0.320739	0.322907	0.320739	0.279462	0.294664	0.36149	0.063278	0.077908	0.057116	0.080563	0.069767	0.062353																					21	29.93	72.72		0.396644
												119	0.348949	0.359031	0.348949	0.292735	0.317159	0.375138	0.075726	0.082177	0.075843	0.080563	0.076412	0.081176																					24	31.76	73.81		0.416053
												119.333	0.394255	0.391777	0.394255	0.310852	0.34077	0.406308	0.087137	0.115261	0.089888	0.11509	0.093023	0.105882																					27	28.21	72.43		0.37392
												119.667	0.418704	0.428488	0.418704	0.343139	0.36438	0.42678	0.123444	0.139808	0.144195	0.168798	0.133998	0.130588																					30	30.27	70.2		0.416228
												120	0.457514	0.478855	0.457514	0.369686	0.397843	0.48045	0.18361	0.192102	0.172285	0.175192	0.187154	0.161176																					33	29.44	71.08		0.398961
												120.333	0.498376	0.515125	0.498376	0.406637	0.416434	0.502029	0.20332	0.242263	0.219101	0.230179	0.199336	0.223529																					36	29.47	71.65		0.396135
												120.667	0.541118	0.541703	0.541118	0.462601	0.471649	0.548875	0.266598	0.315902	0.294944	0.323529	0.256921	0.229412																					39	31.66	72.27		0.423726
												121	0.587793	0.597063	0.587793	0.491121	0.502138	0.569347	0.298755	0.385272	0.349251	0.358056	0.321152	0.329412																					42	31.92	73.3		0.421259
												121.333	0.633955	0.64699	0.633955	0.523229	0.564975	0.642567	0.378631	0.458911	0.398876	0.492327	0.392027	0.391765																					45	31.64	70.94		0.431588
												121.667	0.690545	0.700734	0.690545	0.577399	0.571854	0.674659	0.450207	0.53682	0.5103	0.594629	0.461794	0.46																					48	30.57	71.52		0.412651
												122	0.748675	0.73069	0.748675	0.619193	0.626882	0.726485	0.558091	0.585912	0.582397	0.621483	0.538206	0.558824																					51	29.79	70.39		0.408077
												122.333	0.78492	0.812335	0.78492	0.656143	0.646589	0.793803	0.609959	0.692636	0.67603	0.668798	0.614618	0.64																					54	31.18	71.06		0.424199
												122.667	0.835015	0.861087	0.835015	0.69704	0.702733	0.827001	0.705394	0.754536	0.751873	0.689258	0.684385	0.708235																					57	29.21	68.33		0.411995
												123	0.853479	0.87533	0.853479	0.740628	0.729318	0.870896	0.81639	0.828175	0.84176	0.810742	0.818383	0.770588																					60	28.55	73.22		0.374545
												123.333	0.922038	0.915565	0.922038	0.766278	0.775609	0.923829	0.81639	0.897545	0.874532	0.878517	0.812846	0.937647																					63	35.76	72.87		0.477839
												123.667	0.943922	0.937151	0.943922	0.815785	0.813906	0.943194	0.868257	0.943436	0.927903	0.992327	0.859358	0.869412																					66	35.38	72.79		0.473024
												124	0.980851	0.95859	0.980851	0.827085	0.831753	0.972519	0.936722	0.963714	0.898876	0.965473	0.906977	0.963529																					69	38.54	72		0.523362
												124.333	0.972816	0.969457	0.972816	0.850942	0.869121	0.984323	0.976141	0.975454	1	0.97954	1	0.944706																					72	42.6	74		0.565097
												124.667	0.998632	0.9558	0.998632	0.881256	0.885852	1	0.960581	0.983991	0.9897	1	0.959025	0.963529																					75	38.21	72.8		0.512817
												125	0.987348	0.969457	0.987348	0.877489	0.904443	0.992069	0.976141	0.971185	0.967228	0.938619	0.930233	0.994118																					78	38.35	72.11		0.519841
												125.333	0.998632	1	0.998632	0.887892	0.938093	0.972519	1	1	0.970974	0.97954	0.953488	1																					81	38.1	70.76		0.526392
												125.667	0.992648	0.973421	0.992648	0.906906	0.930099	0.991147	0.960581	0.996798	0.942884	0.911765	0.93577	0.895294																					84	37.64	70.22		0.523823
												126	1	0.974009	1	0.867085	0.897565	0.972519	0.943983	0.967983	0.920412	0.88491	0.882614	0.907059																					87	35.68	70.34		0.49431
												126.333	0.976919	0.968282	0.976919	0.892735	0.905559	0.961822	0.896266	0.906083	0.888577	0.88491	0.889258	0.825882																					90	35.93	68.57		0.511158
												126.667	0.956403	0.943319	0.956403	0.865112	0.89868	0.935448	0.884855	0.85699	0.83427	0.831202	0.78959	0.869412
												127	0.923406	0.901909	0.923406	0.844305	0.886782	0.914054	0.809129	0.836713	0.777154	0.769821	0.78959	0.838824
												127.333	0.937938	0.907048	0.937938	0.829955	0.869121	0.893397	0.76556	0.770544	0.759363	0.763427	0.719823	0.727059
												127.667	0.886476	0.88091	0.886476	0.816682	0.842536	0.858355	0.720954	0.701174	0.715356	0.702046	0.707641	0.708235
												128	0.863395	0.843465	0.863395	0.795695	0.820785	0.842678	0.689834	0.684098	0.691011	0.648338	0.69546	0.634118
												128.333	0.829031	0.824816	0.829031	0.783498	0.803123	0.82405	0.641079	0.663821	0.607678	0.61509	0.620155	0.590588
												128.667	0.817234	0.81909	0.817234	0.754081	0.772634	0.779233	0.633817	0.635005	0.557116	0.574169	0.590255	0.590588
												129	0.788169	0.76417	0.788169	0.722691	0.749024	0.771302	0.577801	0.590181	0.560861	0.547315	0.532669	0.552941
												129.333	0.747991	0.7279	0.747991	0.69417	0.728388	0.735153	0.534232	0.487727	0.514045	0.473146	0.502769	0.509412
												129.667	0.721662	0.691043	0.721662	0.661883	0.705707	0.726485	0.441909	0.471718	0.453184	0.485934	0.433001	0.484706
												130	0.688665	0.667841	0.688665	0.638206	0.683956	0.663962	0.437759	0.450374	0.435393	0.425831	0.415282	0.441176
												130.333	0.652419	0.643612	0.652419	0.587803	0.66834	0.648285	0.434647	0.40555	0.384831	0.418159	0.397564	0.403529
												130.667	0.632074	0.612922	0.632074	0.584036	0.63878	0.634637	0.370332	0.369264	0.363296	0.378517	0.33887	0.378824
												131	0.588477	0.585316	0.588477	0.550852	0.599368	0.58779	0.354772	0.356457	0.326779	0.34399	0.315615	0.329412
												131.333	0.569499	0.565492	0.569499	0.543318	0.588585	0.560494	0.330913	0.320171	0.291199	0.370844	0.321152	0.310588
												131.667	0.535134	0.520117	0.535134	0.512825	0.56702	0.542973	0.307054	0.307364	0.302434	0.283887	0.27464	0.272941
												132	0.510173	0.500441	0.510173	0.492915	0.519799	0.527296	0.279046	0.291355	0.273408	0.242967	0.27464	0.267059
												132.333	0.486408	0.478267	0.486408	0.464395	0.498048	0.493176	0.231328	0.27428	0.244382	0.257033	0.228128	0.248235
												132.667	0.469311	0.46696	0.469311	0.443587	0.492285	0.470675	0.227178	0.233725	0.234082	0.222506	0.222591	0.198824
												133	0.441785	0.428488	0.441785	0.415067	0.46068	0.440428	0.227178	0.233725	0.219101	0.216113	0.192691	0.217647
												133.333	0.420585	0.403084	0.420585	0.39713	0.434281	0.433604	0.195021	0.233725	0.215356	0.222506	0.181617	0.217647
												133.667	0.389126	0.379442	0.389126	0.38296	0.426287	0.413132	0.186722	0.196371	0.19382	0.182864	0.174972	0.161176
												134	0.387075	0.355066	0.387075	0.352466	0.411601	0.394688	0.162863	0.167556	0.168539	0.189258	0.169435	0.161176
												134.333	0.368097	0.343759	0.368097	0.35157	0.401748	0.368314	0.159751	0.164354	0.154494	0.154731	0.140642	0.136471
												134.667	0.331168	0.326285	0.331168	0.320359	0.36345	0.353744	0.147303	0.151547	0.136704	0.141944	0.133998	0.117647
												135	0.330484	0.316153	0.330484	0.318386	0.34077	0.350793	0.127593	0.14301	0.147004	0.13555	0.105205	0.124706
												135.333	0.311506	0.316153	0.311506	0.296682	0.328128	0.318702	0.112033	0.139808	0.140449	0.11509	0.110742	0.117647
												135.667	0.290477	0.288399	0.290477	0.297578	0.317159	0.297123	0.139004	0.127001	0.115169	0.121483	0.093023	0.092941
												136	0.287058	0.28047	0.287058	0.277668	0.309351	0.296201	0.103734	0.122732	0.111423	0.101023	0.093023	0.098824
												136.333	0.272012	0.27489	0.272012	0.261525	0.289645	0.286426	0.091286	0.110993	0.093633	0.094629	0.093023	0.087059
												136.667	0.261412	0.259031	0.261412	0.262422	0.279978	0.272778	0.087137	0.093917	0.103933	0.094629	0.087486	0.081176
												137	0.254231	0.253451	0.254231	0.241614	0.263246	0.253228	0.095436	0.093917	0.078652	0.088235	0.081949	0.056471
												137.333	0.250299	0.243172	0.250299	0.237848	0.271984	0.251383	0.084025	0.089648	0.082397	0.061381	0.081949	0.074118
												137.667	0.242435	0.226872	0.242435	0.226368	0.248373	0.253228	0.095436	0.086446	0.078652	0.074169	0.06423	0.062353
												138	0.227902	0.230837	0.227902	0.227444	0.241495	0.238657	0.067427	0.073639	0.086142	0.061381	0.076412	0.043529
												138.333	0.222089	0.221145	0.222089	0.217937	0.24261	0.225931	0.063278	0.073639	0.078652	0.061381	0.053156	0.062353
												138.667	0.224654	0.217181	0.224654	0.20843	0.229782	0.233862	0.071577	0.065101	0.068352	0.080563	0.058693	0.056471
												139	0.224654	0.224523	0.224654	0.206457	0.235732	0.228882	0.056017	0.0619	0.064607	0.067775	0.046512	0.062353
												139.333	0.214738	0.214391	0.214738	0.20843	0.216955	0.227038	0.051867	0.057631	0.060861	0.074169	0.053156	0.049412
												139.667	0.216789	0.21674	0.216789	0.2113	0.221974	0.222058	0.047718	0.044824	0.057116	0.053708	0.058693	0.049412
												140	0.220038	0.215565	0.220038	0.20843	0.225878	0.217263	0.047718	0.057631	0.050562	0.047315	0.040975	0.037647
												140.333	0.214225	0.212188	0.214225	0.205561	0.223833	0.205459	0.047718	0.0619	0.046816	0.047315	0.040975	0.049412
												140.667	0.21867	0.21674	0.21867	0.2113	0.224949	0.211361	0.043568	0.053362	0.043071	0.047315	0.040975	0.043529
												141	0.223286	0.232452	0.223286	0.198924	0.226808	0.220214	0.043568	0.037353	0.039326	0.040921	0.046512	0.030588
												141.333	0.226022	0.224523	0.226022	0.198924	0.234616	0.211361	0.043568	0.049093	0.046816	0.040921	0.046512	0.037647
												141.667	0.22927	0.23025	0.22927	0.210404	0.222904	0.216341	0.036307	0.053362	0.046816	0.053708	0.040975	0.043529
												142	0.23457	0.231424	0.23457	0.224574	0.228853	0.203615	0.043568	0.037353	0.043071	0.040921	0.040975	0.024706
												142.333	0.22927	0.229662	0.22927	0.222601	0.240565	0.212283	0.032158	0.044824	0.039326	0.040921	0.040975	0.049412
												142.667	0.231835	0.238179	0.231835	0.222601	0.241495	0.219107	0.036307	0.040555	0.046816	0.047315	0.028793	0.024706
												143	0.243118	0.243172	0.243118	0.222601	0.24354	0.214312	0.039419	0.037353	0.035581	0.053708	0.040975	0.024706
												143.333	0.259532	0.252276	0.259532	0.229238	0.251348	0.217263	0.047718	0.053362	0.046816	0.040921	0.035437	0.043529
												143.667	0.262096	0.26696	0.262096	0.243587	0.258226	0.220214	0.051867	0.049093	0.035581	0.040921	0.035437	0.024706
												144	0.266712	0.287225	0.266712	0.258655	0.270125	0.233862	0.051867	0.06937	0.050562	0.040921	0.035437	0.030588
												144.333	0.271328	0.291189	0.271328	0.288969	0.287786	0.257285	0.047718	0.06937	0.043071	0.047315	0.046512	0.049412
												144.667	0.295606	0.304846	0.295606	0.313722	0.34077	0.274806	0.047718	0.065101	0.050562	0.061381	0.058693	0.056471
												145	0.311506	0.308811	0.311506	0.37148	0.381112	0.334194	0.056017	0.082177	0.078652	0.107417	0.087486	0.062353
												145.333	0.319371	0.32232	0.319371	0.44843	0.430191	0.371265	0.067427	0.102455	0.075843	0.127877	0.128461	0.074118
												145.667	0.331852	0.345521	0.331852	0.498655	0.471649	0.409259	0.060166	0.110993	0.089888	0.162404	0.146179	0.111765
												146	0.345016	0.365786	0.345016	0.539372	0.506972	0.45426	0.084025	0.13127	0.093633	0.168798	0.163898	0.117647
												146.333	0.363994	0.371512	0.363994	0.573632	0.550288	0.474733	0.103734	0.151547	0.118914	0.202046	0.181617	0.124706
												146.667	0.383826	0.392952	0.383826	0.61148	0.572783	0.495205	0.099585	0.155816	0.122659	0.202046	0.199336	0.174118
												147	0.408788	0.418355	0.408788	0.64861	0.611266	0.528403	0.135892	0.164354	0.16573	0.230179	0.239203	0.18
												147.333	0.431869	0.455653	0.431869	0.667623	0.669269	0.542051	0.155602	0.213447	0.19382	0.269821	0.233666	0.217647
												147.667	0.460079	0.456241	0.460079	0.698834	0.670199	0.566396	0.186722	0.204909	0.212547	0.276215	0.269103	0.223529
												148	0.466063	0.486784	0.466063	0.742601	0.680052	0.601439	0.195021	0.27428	0.251873	0.296675	0.30454	0.223529
												148.333	0.494956	0.51674	0.494956	0.785291	0.733222	0.619144	0.238589	0.287086	0.280899	0.310742	0.310078	0.223529
												148.667	0.519405	0.546696	0.519405	0.812915	0.760736	0.647363	0.262448	0.307364	0.338015	0.358056	0.362126	0.28
												149	0.543683	0.561527	0.543683	0.836592	0.759807	0.676688	0.294606	0.364995	0.367041	0.405371	0.374308	0.316471
												149.333	0.568815	0.579589	0.568815	0.896502	0.777468	0.706935	0.294606	0.385272	0.395131	0.473146	0.397564	0.310588
												149.667	0.579244	0.588106	0.579244	0.899372	0.801078	0.743084	0.366183	0.434365	0.406367	0.473146	0.467331	0.341176
												150	0.608993	0.601615	0.608993	0.942063	0.832683	0.746035	0.39834	0.442903	0.470974	0.485934	0.467331	0.384706
												150.333	0.627458	0.621439	0.627458	0.944933	0.840491	0.779233	0.430498	0.496265	0.485955	0.5	0.508306	0.441176
												150.667	0.63139	0.629956	0.63139	0.969686	0.868191	0.798783	0.465768	0.475987	0.529026	0.547315	0.51495	0.435294
												151	0.641135	0.64699	0.641135	0.969686	0.87507	0.819255	0.513485	0.520811	0.572097	0.539642	0.573643	0.435294
												151.333	0.687297	0.650367	0.687297	0.9887	0.842536	0.8436	0.541494	0.553895	0.589888	0.586957	0.566999	0.471765
												151.667	0.6649	0.641263	0.6649	0.986726	0.873025	0.866101	0.541494	0.549626	0.593633	0.594629	0.590255	0.534118
												152	0.665584	0.638473	0.665584	0.966816	0.892731	0.867023	0.565353	0.578442	0.564607	0.607417	0.614618	0.528235	p value
												152.333	0.6649	0.631718	0.6649	0.941166	0.881948	0.873847	0.577801	0.569904	0.564607	0.607417	0.607973	0.552941	0.000511694
												152.667	0.678749	0.637298	0.678749	0.9487	0.869121	0.881778	0.5861	0.569904	0.600187	0.594629	0.654485	0.547059
												153	0.654984	0.640088	0.654984	0.915516	0.850344	0.870896	0.621369	0.574173	0.611423	0.594629	0.643411	0.534118
												153.333	0.664216	0.608957	0.664216	0.891659	0.8219	0.844522	0.565353	0.574173	0.582397	0.61509	0.625692	0.558824
												153.667	0.661652	0.623201	0.661652	0.872825	0.82283	0.836776	0.605809	0.532551	0.582397	0.586957	0.614618	0.565882
												154	0.652419	0.595448	0.652419	0.827085	0.787321	0.835854	0.577801	0.512273	0.550562	0.61509	0.620155	0.609412
												154.333	0.639255	0.597063	0.639255	0.816682	0.775609	0.82405	0.558091	0.545358	0.572097	0.601023	0.614618	0.571765
												154.667	0.618738	0.577827	0.618738	0.783498	0.746049	0.792881	0.538382	0.541089	0.521536	0.560102	0.596899	0.509412
												155	0.618225	0.565492	0.618225	0.743498	0.736196	0.748986	0.558091	0.500534	0.529026	0.574169	0.555925	0.503529
												155.333	0.61549	0.580764	0.61549	0.70278	0.708682	0.746035	0.506224	0.491996	0.5	0.526854	0.51495	0.528235
												155.667	0.618225	0.552423	0.618225	0.67713	0.681168	0.720583	0.506224	0.467449	0.424157	0.533248	0.502769	0.46
												156	0.583177	0.523054	0.583177	0.64287	0.631902	0.679639	0.462656	0.438634	0.441948	0.459079	0.48505	0.435294
												156.333	0.56078	0.509985	0.56078	0.616323	0.6161	0.661933	0.434647	0.414088	0.388577	0.452685	0.48505	0.422353
												156.667	0.552231	0.500441	0.552231	0.560359	0.59156	0.620989	0.4139	0.39381	0.398876	0.452685	0.403101	0.410588
												157	0.523337	0.476652	0.523337	0.537578	0.575758	0.58779	0.38278	0.398079	0.349251	0.432225	0.433001	0.384706
												157.333	0.513421	0.461968	0.513421	0.497758	0.542294	0.560494	0.342324	0.369264	0.294944	0.36445	0.368771	0.354118
												157.667	0.481279	0.443759	0.481279	0.461704	0.503997	0.540944	0.335062	0.364995	0.316479	0.358056	0.379845	0.348235
												158	0.477176	0.428488	0.477176	0.456861	0.481316	0.518628	0.307054	0.320171	0.269663	0.351662	0.321152	0.341176
												158.333	0.470679	0.418943	0.470679	0.437848	0.473508	0.488381	0.302905	0.303095	0.287453	0.323529	0.310078	0.304706
												158.667	0.460763	0.408811	0.460763	0.41417	0.440045	0.458134	0.274896	0.26254	0.248127	0.331202	0.30454	0.272941
												159	0.445033	0.403671	0.445033	0.387623	0.451943	0.427886	0.259336	0.245464	0.244382	0.257033	0.286822	0.248235
												159.333	0.42862	0.37489	0.42862	0.37148	0.410671	0.41221	0.246888	0.26254	0.230337	0.236573	0.263566	0.291765
												159.667	0.410156	0.355653	0.410156	0.378117	0.390035	0.388786	0.235477	0.225187	0.219101	0.249361	0.233666	0.242353
												160	0.387075	0.343172	0.387075	0.353543	0.391894	0.379011	0.227178	0.217716	0.179775	0.236573	0.263566	0.236471
												160.333	0.387759	0.33304	0.387759	0.353543	0.366425	0.355588	0.21888	0.20064	0.197566	0.216113	0.233666	0.229412
												160.667	0.362113	0.331278	0.362113	0.340269	0.355642	0.344891	0.207469	0.188901	0.179775	0.195652	0.228128	0.211765
												161	0.355445	0.307636	0.355445	0.325022	0.348764	0.333272	0.167012	0.171825	0.168539	0.202046	0.204873	0.204706
												161.333	0.341768	0.301909	0.341768	0.337399	0.33984	0.319624	0.171162	0.176094	0.15824	0.202046	0.187154	0.18
												161.667	0.327919	0.28326	0.327919	0.336502	0.34077	0.319624	0.171162	0.151547	0.150749	0.168798	0.174972	0.211765
												162	0.318687	0.283847	0.318687	0.328789	0.326083	0.300996	0.155602	0.14301	0.132959	0.168798	0.163898	0.168235
												162.333	0.31219	0.266373	0.31219	0.3487	0.336866	0.305976	0.155602	0.139808	0.129213	0.195652	0.163898	0.161176
												162.667	0.296974	0.263583	0.296974	0.347803	0.343744	0.294172	0.127593	0.139808	0.115169	0.154731	0.146179	0.174118
												163	0.285177	0.259618	0.285177	0.361973	0.338911	0.302103	0.139004	0.14301	0.125468	0.168798	0.128461	0.149412
												163.333	0.290477	0.254479	0.290477	0.364843	0.335007	0.28163	0.135892	0.139808	0.115169	0.121483	0.122924	0.155294
												163.667	0.272696	0.249486	0.272696	0.39426	0.349693	0.294172	0.135892	0.110993	0.097378	0.148338	0.122924	0.136471
												164	0.267396	0.242144	0.267396	0.401794	0.385945	0.285504	0.131743	0.110993	0.118914	0.13555	0.105205	0.155294
												164.333	0.268764	0.239794	0.268764	0.41991	0.380182	0.299152	0.131743	0.106724	0.107678	0.127877	0.099668	0.149412
												164.667	0.263464	0.244347	0.263464	0.429417	0.400818	0.291405	0.107884	0.082177	0.101124	0.11509	0.117386	0.130588
												165	0.272696	0.240382	0.272696	0.449327	0.414575	0.313722	0.112033	0.082177	0.078652	0.121483	0.099668	0.124706
												165.333	0.269448	0.244347	0.269448	0.453094	0.425358	0.30782	0.112033	0.077908	0.082397	0.121483	0.087486	0.124706
												165.667	0.276628	0.239207	0.276628	0.492915	0.453802	0.32737	0.091286	0.082177	0.086142	0.094629	0.081949	0.092941
												166	0.25748	0.238767	0.25748	0.515695	0.457892	0.337145	0.079876	0.093917	0.072097	0.11509	0.099668	0.098824
												166.333	0.264832	0.242144	0.264832	0.520538	0.495073	0.349871	0.099585	0.089648	0.086142	0.094629	0.093023	0.098824
												166.667	0.260215	0.239794	0.260215	0.569865	0.531511	0.358539	0.095436	0.077908	0.082397	0.107417	0.081949	0.081176
												167	0.263464	0.237004	0.263464	0.576502	0.556051	0.370343	0.084025	0.089648	0.082397	0.080563	0.076412	0.092941
												167.333	0.266712	0.236417	0.266712	0.607713	0.583752	0.390815	0.079876	0.082177	0.075843	0.088235	0.081949	0.098824
												167.667	0.268764	0.23583	0.268764	0.646637	0.611266	0.405385	0.084025	0.077908	0.060861	0.107417	0.076412	0.098824
												168	0.283125	0.243172	0.283125	0.683767	0.656442	0.433604	0.067427	0.057631	0.064607	0.127877	0.087486	0.105882
												168.333	0.269961	0.258443	0.269961	0.693274	0.674103	0.450203	0.075726	0.06937	0.068352	0.094629	0.087486	0.092941
												168.667	0.275945	0.253451	0.275945	0.714081	0.720394	0.469753	0.075726	0.073639	0.060861	0.127877	0.069767	0.087059
												169	0.283125	0.260206	0.283125	0.768251	0.742145	0.500922	0.071577	0.057631	0.075843	0.121483	0.087486	0.092941
												169.333	0.292358	0.26975	0.292358	0.793004	0.762781	0.51955	0.063278	0.065101	0.072097	0.127877	0.105205	0.098824
												169.667	0.285177	0.273715	0.285177	0.830852	0.810002	0.548875	0.075726	0.073639	0.057116	0.11509	0.110742	0.105882
												170	0.292358	0.279295	0.292358	0.842332	0.820785	0.570269	0.063278	0.077908	0.068352	0.168798	0.133998	0.111765
												170.333	0.302958	0.282232	0.302958	0.870852	0.848485	0.597565	0.075726	0.086446	0.060861	0.182864	0.128461	0.105882
												170.667	0.309455	0.299119	0.309455	1	1	0.673737	0.075726	0.077908	0.072097	0.189258	0.169435	0.130588
												171	0.321251	0.307048	0.321251	0.95157	0.904443	0.652342	0.075726	0.073639	0.060861	0.263427	0.181617	0.149412
												171.333	0.321251	0.313803	0.321251	0.886099	0.860197	0.657138	0.079876	0.102455	0.075843	0.249361	0.228128	0.142353
												171.667	0.330484	0.327313	0.330484	0.896502	0.827663	0.62394	0.095436	0.115261	0.082397	0.249361	0.222591	0.136471
												172	0.347581	0.337592	0.347581	0.841435	0.815951	0.615087	0.091286	0.122732	0.097378	0.216113	0.21041	0.149412
												172.333	0.346384	0.348899	0.346384	0.843229	0.789366	0.636665	0.112033	0.13127	0.097378	0.236573	0.245847	0.168235
												172.667	0.348265	0.358443	0.348265	0.822422	0.79829	0.642567	0.143154	0.151547	0.097378	0.296675	0.256921	0.192941
												173	0.362797	0.382232	0.362797	0.822422	0.812047	0.671708	0.139004	0.151547	0.093633	0.304348	0.30454	0.211765
												173.333	0.389126	0.395154	0.389126	0.795695	0.795315	0.69716	0.135892	0.180363	0.132959	0.317136	0.356589	0.223529
												173.667	0.403488	0.401468	0.403488	0.767354	0.7942	0.715788	0.127593	0.167556	0.140449	0.391304	0.379845	0.229412
												174	0.415969	0.422907	0.415969	0.759641	0.772634	0.71671	0.186722	0.209178	0.172285	0.38491	0.426357	0.261176
												174.333	0.421269	0.433627	0.421269	0.756771	0.76966	0.722612	0.175311	0.217716	0.183521	0.425831	0.45072	0.304706
												174.667	0.444349	0.462996	0.444349	0.741704	0.758877	0.717632	0.211618	0.229456	0.215356	0.47954	0.473976	0.285882
												175	0.458882	0.490162	0.458882	0.733991	0.739171	0.726485	0.227178	0.245464	0.240637	0.473146	0.543743	0.341176	p value
												175.333	0.480595	0.487372	0.480595	0.700807	0.707566	0.729436	0.21888	0.258271	0.248127	0.492327	0.561462	0.422353	1.82797e-05	0.0226522
												175.667	0.494956	0.51395	0.494956	0.714081	0.713516	0.730358	0.259336	0.270011	0.294944	0.547315	0.607973	0.447059
												176	0.52197	0.518502	0.52197	0.682691	0.709611	0.727407	0.259336	0.298826	0.312734	0.52046	0.637874	0.416471
												176.333	0.541118	0.541703	0.541118	0.67139	0.667224	0.707857	0.302905	0.347919	0.35206	0.574169	0.637874	0.452941
												176.667	0.523337	0.542291	0.523337	0.655247	0.697899	0.683512	0.342324	0.356457	0.355805	0.553708	0.631229	0.509412
												177	0.554967	0.55815	0.554967	0.646637	0.637851	0.690336	0.335062	0.369264	0.370787	0.580563	0.66113	0.471765
												177.333	0.556847	0.56094	0.556847	0.61148	0.630972	0.671708	0.350622	0.344717	0.381086	0.52046	0.637874	0.509412
												177.667	0.565396	0.575624	0.565396	0.606816	0.6161	0.655109	0.39834	0.364995	0.427903	0.539642	0.672204	0.484706
												178	0.574115	0.581351	0.574115	0.578296	0.609221	0.648285	0.410788	0.364995	0.449438	0.52046	0.584718	0.503529
												178.333	0.580612	0.590896	0.580612	0.580269	0.59156	0.610291	0.430498	0.418356	0.453184	0.533248	0.596899	0.496471
												178.667	0.579244	0.591483	0.579244	0.547982	0.556051	0.613242	0.430498	0.418356	0.5103	0.567775	0.596899	0.515294
												179	0.593093	0.592658	0.593093	0.548879	0.53746	0.576171	0.441909	0.425827	0.492509	0.52046	0.566999	0.515294
												179.333	0.597709	0.597063	0.597709	0.522332	0.529652	0.566396	0.434647	0.434365	0.478464	0.5	0.573643	0.515294
												179.667	0.591212	0.584728	0.591212	0.516592	0.51385	0.557543	0.462656	0.401281	0.492509	0.465473	0.502769	0.478824
												180	0.617541	0.585316	0.617541	0.499552	0.49024	0.526374	0.450207	0.438634	0.48221	0.465473	0.456257	0.471765
												180.333	0.606941	0.569897	0.606941	0.475874	0.476483	0.50498	0.450207	0.418356	0.48221	0.452685	0.491694	0.465882
												180.667	0.586596	0.562115	0.586596	0.471031	0.478528	0.490225	0.434647	0.438634	0.488764	0.432225	0.467331	0.447059
												181	0.586596	0.556388	0.586596	0.471031	0.448968	0.473626	0.450207	0.430096	0.478464	0.391304	0.420819	0.384706
												181.333	0.566764	0.542878	0.566764	0.452197	0.433166	0.46588	0.458506	0.414088	0.445693	0.398977	0.433001	0.410588
												181.667	0.562831	0.534361	0.562831	0.436054	0.429262	0.436555	0.434647	0.39381	0.439139	0.38491	0.409745	0.410588
												182	0.558899	0.525844	0.558899	0.44843	0.420524	0.410365	0.41805	0.409819	0.427903	0.337596	0.392027	0.36
												182.333	0.53787	0.521292	0.53787	0.419013	0.421454	0.401512	0.394191	0.389541	0.427903	0.304348	0.327796	0.341176
												182.667	0.548299	0.492952	0.548299	0.416143	0.398773	0.394688	0.390041	0.381003	0.373596	0.331202	0.292359	0.316471
												183	0.531202	0.482232	0.531202	0.406637	0.396914	0.379011	0.366183	0.40555	0.370787	0.317136	0.280177	0.323529
												183.333	0.497008	0.472687	0.497008	0.404664	0.38799	0.374216	0.362033	0.356457	0.35206	0.242967	0.269103	0.335294
												183.667	0.492392	0.448311	0.492392	0.38583	0.375163	0.36149	0.366183	0.347919	0.338015	0.276215	0.286822	0.310588
												184	0.498376	0.442731	0.498376	0.381883	0.378137	0.339174	0.338174	0.33191	0.349251	0.242967	0.222591	0.291765
												184.333	0.48846	0.43304	0.48846	0.392466	0.384086	0.349871	0.302905	0.315902	0.32397	0.209719	0.292359	0.285882
												184.667	0.462814	0.416153	0.462814	0.38852	0.360476	0.334194	0.283195	0.266809	0.32397	0.209719	0.222591	0.242353
												185	0.462814	0.399706	0.462814	0.37435	0.36345	0.320546	0.266598	0.278549	0.283708	0.222506	0.204873	0.267059
												185.333	0.447598	0.395742	0.447598	0.379013	0.372188	0.309849	0.266598	0.27428	0.251873	0.175192	0.228128	0.242353
												185.667	0.414088	0.383847	0.414088	0.38583	0.362521	0.317595	0.255187	0.26254	0.248127	0.189258	0.228128	0.223529
												186	0.419388	0.356828	0.419388	0.379013	0.348764	0.315751	0.242739	0.254002	0.226592	0.182864	0.187154	0.211765
												186.333	0.412036	0.352276	0.412036	0.381883	0.350623	0.319624	0.238589	0.26254	0.201311	0.175192	0.169435	0.192941
												186.667	0.401607	0.347137	0.401607	0.38296	0.353597	0.305053	0.21473	0.217716	0.208801	0.154731	0.163898	0.168235
												187	0.391007	0.332452	0.391007	0.37722	0.36531	0.310771	0.211618	0.204909	0.187266	0.154731	0.128461	0.204706
												187.333	0.385707	0.3279	0.385707	0.370583	0.360476	0.300074	0.190871	0.204909	0.201311	0.141944	0.122924	0.168235
												187.667	0.375278	0.312188	0.375278	0.372377	0.367355	0.310771	0.175311	0.188901	0.172285	0.127877	0.146179	0.161176
												188	0.371346	0.319971	0.371346	0.380987	0.358431	0.303947	0.171162	0.180363	0.16573	0.11509	0.146179	0.149412
												188.333	0.360745	0.311601	0.360745	0.357309	0.368284	0.300074	0.171162	0.167556	0.161985	0.107417	0.128461	0.142353
												188.667	0.347581	0.308223	0.347581	0.373453	0.387061	0.305053	0.167012	0.160085	0.150749	0.127877	0.105205	0.124706
												189	0.335784	0.292952	0.335784	0.375247	0.380182	0.30782	0.151452	0.147279	0.144195	0.101023	0.117386	0.136471
												189.333	0.338348	0.286197	0.338348	0.38009	0.381112	0.3128	0.139004	0.135539	0.132959	0.107417	0.105205	0.136471
												189.667	0.324671	0.283847	0.324671	0.38296	0.391894	0.317595	0.135892	0.135539	0.122659	0.094629	0.117386	0.117647
												190	0.326552	0.282232	0.326552	0.37148	0.404722	0.313722	0.123444	0.14301	0.118914	0.094629	0.105205	0.111765
												190.333	0.321935	0.270925	0.321935	0.38296	0.394869	0.314644	0.107884	0.118463	0.118914	0.080563	0.081949	0.117647
												190.667	0.3298	0.271953	0.3298	0.363946	0.406767	0.305976	0.123444	0.115261	0.111423	0.088235	0.06423	0.111765
												191	0.322619	0.274302	0.322619	0.37722	0.422383	0.324419	0.103734	0.110993	0.107678	0.067775	0.081949	0.087059
												191.333	0.321935	0.271512	0.321935	0.376323	0.434281	0.33235	0.095436	0.110993	0.097378	0.080563	0.076412	0.092941
												191.667	0.318687	0.274302	0.318687	0.38296	0.434281	0.33235	0.107884	0.106724	0.115169	0.080563	0.081949	0.074118
												192	0.30689	0.279883	0.30689	0.38583	0.449898	0.33235	0.095436	0.086446	0.101124	0.061381	0.076412	0.074118
												192.333	0.310822	0.270338	0.310822	0.38852	0.445994	0.337145	0.103734	0.093917	0.086142	0.061381	0.081949	0.092941
												192.667	0.31219	0.275918	0.31219	0.40843	0.446923	0.338067	0.087137	0.098186	0.101124	0.074169	0.069767	0.062353
												193	0.312703	0.270925	0.312703	0.392466	0.446923	0.34692	0.084025	0.098186	0.089888	0.074169	0.069767	0.062353
												193.333	0.317319	0.278855	0.317319	0.393363	0.452872	0.334194	0.095436	0.098186	0.089888	0.080563	0.058693	0.062353
												193.667	0.318003	0.286197	0.318003	0.393363	0.463655	0.353744	0.112033	0.089648	0.082397	0.067775	0.06423	0.068235
												194	0.310138	0.273128	0.310138	0.400897	0.456776	0.356695	0.091286	0.086446	0.078652	0.067775	0.06423	0.068235
												194.333	0.319371	0.27768	0.319371	0.404664	0.461796	0.364441	0.087137	0.077908	0.089888	0.067775	0.053156	0.062353
												194.667	0.319371	0.293539	0.319371	0.421704	0.462725	0.387864	0.084025	0.089648	0.078652	0.061381	0.053156	0.062353
												195	0.31219	0.279883	0.31219	0.427444	0.466629	0.383991	0.079876	0.093917	0.078652	0.080563	0.06423	0.056471
												195.333	0.328603	0.298532	0.328603	0.436951	0.497118	0.383991	0.091286	0.077908	0.075843	0.088235	0.081949	0.062353
												195.667	0.324671	0.299706	0.324671	0.436951	0.49024	0.394688	0.091286	0.086446	0.078652	0.074169	0.06423	0.056471
												196	0.325184	0.321733	0.325184	0.41991	0.493214	0.396717	0.091286	0.089648	0.075843	0.067775	0.058693	0.062353
												196.333	0.331168	0.316153	0.331168	0.444484	0.494144	0.408336	0.091286	0.082177	0.072097	0.067775	0.081949	0.056471
												196.667	0.326552	0.326285	0.326552	0.44843	0.499163	0.414238	0.091286	0.098186	0.075843	0.094629	0.069767	0.068235
												197	0.3404	0.326872	0.3404	0.459731	0.497118	0.421985	0.095436	0.086446	0.078652	0.094629	0.076412	0.068235
												197.333	0.338348	0.334802	0.338348	0.466368	0.499163	0.442457	0.103734	0.106724	0.086142	0.074169	0.076412	0.074118
												197.667	0.348265	0.356241	0.348265	0.482511	0.501022	0.447252	0.115145	0.102455	0.086142	0.094629	0.087486	0.087059
												198	0.353565	0.360206	0.353565	0.473004	0.510876	0.439506	0.123444	0.106724	0.103933	0.088235	0.076412	0.074118
												198.333	0.354932	0.365786	0.354932	0.482511	0.517754	0.459056	0.115145	0.115261	0.103933	0.101023	0.110742	0.098824
												198.667	0.373226	0.37489	0.373226	0.491121	0.515895	0.462929	0.151452	0.127001	0.093633	0.13555	0.122924	0.074118
												199	0.375278	0.386784	0.375278	0.502422	0.519799	0.477499	0.131743	0.135539	0.111423	0.107417	0.117386	0.098824
												199.333	0.383826	0.398091	0.383826	0.505291	0.502138	0.477499	0.147303	0.13127	0.125468	0.148338	0.140642	0.098824
												199.667	0.397675	0.42467	0.397675	0.500448	0.502138	0.496127	0.159751	0.151547	0.154494	0.141944	0.146179	0.087059
												200	0.402804	0.413803	0.402804	0.523229	0.502138	0.48045	0.18361	0.147279	0.140449	0.13555	0.174972	0.111765
												200.333	0.415456	0.421145	0.415456	0.511031	0.504927	0.490225	0.175311	0.155816	0.154494	0.162404	0.163898	0.105882
												200.667	0.436485	0.444347	0.436485	0.509955	0.511805	0.508853	0.186722	0.176094	0.168539	0.154731	0.187154	0.124706
												201	0.425885	0.445521	0.425885	0.512825	0.506042	0.518628	0.20332	0.176094	0.172285	0.162404	0.181617	0.142353
												201.333	0.442982	0.460206	0.442982	0.507085	0.510876	0.518628	0.207469	0.20064	0.17603	0.168798	0.233666	0.142353
												201.667	0.452898	0.476065	0.452898	0.497758	0.498048	0.511804	0.211618	0.213447	0.201311	0.195652	0.239203	0.155294
												202	0.477176	0.485609	0.477176	0.502422	0.485406	0.524345	0.235477	0.20064	0.222846	0.175192	0.251384	0.18
												202.333	0.469311	0.500881	0.469311	0.498655	0.486336	0.513648	0.223029	0.242263	0.259363	0.195652	0.269103	0.161176
												202.667	0.475979	0.510573	0.475979	0.496682	0.496189	0.497049	0.266598	0.26254	0.240637	0.189258	0.27464	0.198824
												203	0.494443	0.530396	0.494443	0.499552	0.486336	0.508853	0.279046	0.254002	0.273408	0.195652	0.297896	0.192941
												203.333	0.498376	0.532599	0.498376	0.508161	0.4657	0.537071	0.287344	0.254002	0.277154	0.202046	0.30454	0.192941
												203.667	0.506924	0.543319	0.506924	0.507085	0.481316	0.531169	0.287344	0.270011	0.298689	0.222506	0.280177	0.204706
												204	0.50624	0.543319	0.50624	0.507085	0.470534	0.520472	0.279046	0.282818	0.330524	0.216113	0.30454	0.223529
												204.333	0.53257	0.554185	0.53257	0.509058	0.477412	0.521394	0.318465	0.295624	0.32397	0.216113	0.280177	0.248235
												204.667	0.516157	0.535977	0.516157	0.501525	0.479457	0.51457	0.326763	0.287086	0.359551	0.202046	0.292359	0.223529
												205	0.52727	0.545668	0.52727	0.497758	0.469604	0.505902	0.335062	0.298826	0.349251	0.222506	0.327796	0.272941
												205.333	0.519405	0.547871	0.519405	0.471031	0.449898	0.492254	0.342324	0.303095	0.370787	0.222506	0.315615	0.229412
												205.667	0.515473	0.542878	0.515473	0.478744	0.463655	0.492254	0.335062	0.291355	0.377341	0.236573	0.310078	0.248235
												206	0.518037	0.532599	0.518037	0.465471	0.448039	0.487274	0.338174	0.315902	0.373596	0.209719	0.315615	0.211765
												206.333	0.515473	0.52746	0.515473	0.467265	0.451943	0.470675	0.342324	0.327641	0.377341	0.242967	0.30454	0.242353
												206.667	0.522653	0.528634	0.522653	0.463498	0.451943	0.48045	0.335062	0.307364	0.398876	0.230179	0.315615	0.236471
												207	0.52727	0.523642	0.52727	0.469238	0.44116	0.473626	0.326763	0.320171	0.384831	0.222506	0.310078	0.242353
												207.333	0.508805	0.527019	0.508805	0.471031	0.449898	0.462007	0.362033	0.295624	0.370787	0.202046	0.292359	0.217647
												207.667	0.529321	0.515712	0.529321	0.438924	0.457892	0.462007	0.335062	0.303095	0.359551	0.209719	0.245847	0.242353
												208	0.51154	0.501468	0.51154	0.434978	0.450827	0.439506	0.318465	0.287086	0.338015	0.216113	0.263566	0.223529
												208.333	0.512737	0.502056	0.512737	0.446457	0.455847	0.441534	0.307054	0.27428	0.326779	0.209719	0.263566	0.211765
												208.667	0.497692	0.483407	0.497692	0.434978	0.456776	0.433604	0.326763	0.278549	0.34176	0.182864	0.222591	0.192941
												209	0.500256	0.46931	0.500256	0.423677	0.430191	0.421985	0.307054	0.282818	0.302434	0.182864	0.233666	0.185882
												209.333	0.475295	0.439794	0.475295	0.41991	0.429262	0.411287	0.287344	0.26254	0.312734	0.182864	0.222591	0.198824
												209.667	0.465379	0.423495	0.465379	0.413274	0.415505	0.390815	0.274896	0.249733	0.283708	0.154731	0.199336	0.198824
												210	0.442982	0.412188	0.442982	0.38009	0.397843	0.387864	0.266598	0.266809	0.262172	0.148338	0.169435	0.161176
												210.333	0.41802	0.379442	0.41802	0.386726	0.410671	0.384913	0.259336	0.254002	0.255618	0.13555	0.174972	0.155294
												210.667	0.424517	0.378267	0.424517	0.387623	0.402677	0.378089	0.259336	0.237994	0.240637	0.162404	0.169435	0.155294
												211	0.433236	0.37768	0.433236	0.38852	0.396914	0.383991	0.262448	0.233725	0.251873	0.141944	0.151717	0.168235
												211.333	0.421952	0.371512	0.421952	0.37435	0.394869	0.367392	0.235477	0.213447	0.222846	0.141944	0.133998	0.155294
												211.667	0.406907	0.352863	0.406907	0.370583	0.396914	0.374216	0.223029	0.213447	0.226592	0.13555	0.140642	0.149412
												212	0.398872	0.351689	0.398872	0.376323	0.414575	0.370343	0.242739	0.213447	0.205056	0.121483	0.133998	0.161176
												212.333	0.404172	0.360793	0.404172	0.37722	0.418479	0.363519	0.223029	0.192102	0.19382	0.107417	0.122924	0.155294
												212.667	0.396991	0.344934	0.396991	0.354439	0.411601	0.364441	0.207469	0.188901	0.187266	0.127877	0.151717	0.136471
												213	0.394939	0.339794	0.394939	0.361076	0.395798	0.356695	0.19917	0.188901	0.187266	0.11509	0.122924	0.142353
												213.333	0.379894	0.328488	0.379894	0.372377	0.409556	0.349871	0.179461	0.184632	0.187266	0.11509	0.110742	0.111765
												213.667	0.367413	0.324523	0.367413	0.378117	0.410671	0.34692	0.175311	0.176094	0.17603	0.107417	0.117386	0.117647
												214	0.363481	0.313803	0.363481	0.375247	0.41253	0.344891	0.162863	0.164354	0.147004	0.101023	0.099668	0.117647
												214.333	0.357497	0.305286	0.357497	0.367713	0.424428	0.340096	0.175311	0.164354	0.132959	0.11509	0.105205	0.111765
												214.667	0.363994	0.313216	0.363994	0.386726	0.435211	0.340096	0.162863	0.155816	0.132959	0.094629	0.117386	0.105882
												215	0.354932	0.308811	0.354932	0.370583	0.419409	0.355588	0.162863	0.155816	0.129213	0.080563	0.087486	0.117647
												215.333	0.347581	0.309251	0.347581	0.37435	0.420524	0.358539	0.143154	0.14301	0.129213	0.074169	0.087486	0.092941
												215.667	0.346384	0.312628	0.346384	0.379013	0.406767	0.348764	0.139004	0.127001	0.132959	0.074169	0.081949	0.087059
												216	0.338348	0.304258	0.338348	0.37722	0.418479	0.355588	0.147303	0.13127	0.115169	0.080563	0.099668	0.068235
												216.333	0.342281	0.297944	0.342281	0.383857	0.433166	0.348764	0.123444	0.139808	0.103933	0.080563	0.093023	0.074118
												216.667	0.335784	0.296916	0.335784	0.376323	0.43707	0.349871	0.131743	0.122732	0.107678	0.074169	0.087486	0.087059
												217	0.333219	0.303084	0.333219	0.39426	0.440045	0.352822	0.127593	0.127001	0.111423	0.080563	0.076412	0.068235
												217.333	0.323987	0.301909	0.323987	0.38009	0.428332	0.36149	0.115145	0.118463	0.107678	0.080563	0.053156	0.068235
												217.667	0.325184	0.305286	0.325184	0.378117	0.43707	0.353744	0.087137	0.110993	0.089888	0.080563	0.058693	0.081176
												218	0.327235	0.296329	0.327235	0.38009	0.435211	0.358539	0.131743	0.127001	0.093633	0.061381	0.076412	0.068235
												218.333	0.323303	0.313216	0.323303	0.383857	0.450827	0.359646	0.103734	0.098186	0.093633	0.074169	0.069767	0.081176
												218.667	0.322619	0.302496	0.322619	0.389596	0.443949	0.367392	0.099585	0.098186	0.078652	0.040921	0.06423	0.074118
												219	0.325184	0.306461	0.325184	0.404664	0.455847	0.362412	0.112033	0.093917	0.075843	0.074169	0.069767	0.062353
												219.333	0.331168	0.323935	0.331168	0.404664	0.452872	0.373294	0.099585	0.089648	0.093633	0.067775	0.058693	0.056471
												219.667	0.346384	0.323935	0.346384	0.41704	0.46477	0.379011	0.099585	0.106724	0.060861	0.080563	0.058693	0.062353
												220	0.336468	0.3279	0.336468	0.423677	0.471649	0.380118	0.091286	0.093917	0.082397	0.074169	0.06423	0.056471
												220.333	0.357497	0.337004	0.357497	0.42278	0.483361	0.404463	0.095436	0.102455	0.072097	0.067775	0.053156	0.049412
												220.667	0.348265	0.345962	0.348265	0.434081	0.49024	0.388786	0.095436	0.089648	0.068352	0.074169	0.069767	0.056471
												221	0.363994	0.350514	0.363994	0.442691	0.484291	0.398561	0.103734	0.093917	0.086142	0.088235	0.06423	0.068235
												221.333	0.352197	0.365786	0.352197	0.446457	0.493214	0.413132	0.099585	0.086446	0.075843	0.061381	0.06423	0.056471
												221.667	0.358865	0.360793	0.358865	0.432287	0.502138	0.418111	0.107884	0.089648	0.068352	0.088235	0.058693	0.074118
												222	0.376646	0.370925	0.376646	0.475874	0.494144	0.424935	0.095436	0.086446	0.078652	0.080563	0.069767	0.062353
												222.333	0.378526	0.36417	0.378526	0.458834	0.506972	0.419034	0.095436	0.093917	0.078652	0.067775	0.069767	0.068235
												222.667	0.382459	0.381057	0.382459	0.463498	0.503067	0.421985	0.103734	0.086446	0.068352	0.088235	0.069767	0.049412
												223	0.394939	0.399119	0.394939	0.461704	0.492285	0.444485	0.103734	0.110993	0.089888	0.074169	0.058693	0.049412
												223.333	0.396991	0.403671	0.396991	0.482511	0.509017	0.438584	0.112033	0.086446	0.082397	0.074169	0.058693	0.056471
												223.667	0.41272	0.410426	0.41272	0.486278	0.519799	0.443379	0.119295	0.110993	0.086142	0.088235	0.069767	0.068235
												224	0.413404	0.412188	0.413404	0.489148	0.520729	0.456105	0.127593	0.098186	0.093633	0.067775	0.076412	0.068235
												224.333	0.408788	0.428488	0.408788	0.481614	0.492285	0.440428	0.123444	0.122732	0.101124	0.11509	0.087486	0.062353
												224.667	0.417336	0.441557	0.417336	0.508161	0.515895	0.432682	0.115145	0.115261	0.093633	0.101023	0.099668	0.068235
												225	0.421952	0.445521	0.421952	0.495785	0.509946	0.468831	0.155602	0.127001	0.097378	0.101023	0.076412	0.068235
												225.333	0.433749	0.447283	0.433749	0.518565	0.516825	0.472704	0.147303	0.115261	0.103933	0.080563	0.099668	0.111765
												225.667	0.424004	0.439794	0.424004	0.496682	0.509017	0.459978	0.151452	0.115261	0.103933	0.094629	0.099668	0.068235
												226	0.422636	0.452863	0.422636	0.500448	0.521658	0.473626	0.167012	0.102455	0.132959	0.101023	0.093023	0.081176
												226.333	0.452214	0.460206	0.452214	0.526099	0.520729	0.481557	0.159751	0.139808	0.129213	0.11509	0.105205	0.092941
												226.667	0.442982	0.473275	0.442982	0.508161	0.516825	0.471782	0.171162	0.135539	0.150749	0.107417	0.128461	0.105882
												227	0.461446	0.46417	0.461446	0.516592	0.500093	0.488381	0.167012	0.135539	0.150749	0.127877	0.110742	0.092941
												227.333	0.44965	0.483994	0.44965	0.504395	0.502138	0.476577	0.18361	0.151547	0.150749	0.11509	0.117386	0.105882
												227.667	0.462814	0.496476	0.462814	0.498655	0.506042	0.473626	0.186722	0.139808	0.147004	0.11509	0.151717	0.098824
												228	0.475979	0.495888	0.475979	0.498655	0.480387	0.477499	0.211618	0.176094	0.17603	0.127877	0.151717	0.117647
												228.333	0.46743	0.492952	0.46743	0.509058	0.511805	0.505902	0.186722	0.147279	0.172285	0.11509	0.169435	0.117647
												228.667	0.468114	0.495888	0.468114	0.495785	0.503997	0.476577	0.21888	0.167556	0.197566	0.121483	0.146179	0.105882
												229	0.478543	0.492952	0.478543	0.500448	0.506972	0.468831	0.21888	0.188901	0.19382	0.148338	0.158361	0.136471
												229.333	0.486408	0.492952	0.486408	0.486278	0.497118	0.489303	0.21888	0.196371	0.201311	0.148338	0.174972	0.117647
												229.667	0.494956	0.499853	0.494956	0.490045	0.500093	0.474733	0.235477	0.196371	0.234082	0.148338	0.169435	0.142353
												230	0.493076	0.511747	0.493076	0.496682	0.479457	0.467909	0.242739	0.196371	0.234082	0.141944	0.187154	0.142353
												230.333	0.489827	0.506608	0.489827	0.480538	0.493214	0.462929	0.235477	0.20064	0.236891	0.154731	0.199336	0.155294
												230.667	0.503505	0.52188	0.503505	0.476771	0.475553	0.461084	0.246888	0.192102	0.244382	0.162404	0.204873	0.142353
												231	0.49564	0.517915	0.49564	0.488251	0.488195	0.459978	0.270747	0.217716	0.255618	0.162404	0.181617	0.149412
												231.333	0.498889	0.517915	0.498889	0.473004	0.472579	0.467909	0.259336	0.213447	0.259363	0.162404	0.228128	0.155294
												231.667	0.517353	0.517915	0.517353	0.461704	0.482432	0.453154	0.270747	0.196371	0.262172	0.13555	0.215947	0.155294
												232	0.502992	0.507783	0.502992	0.456861	0.46477	0.447252	0.266598	0.217716	0.269663	0.148338	0.204873	0.161176
												232.333	0.510857	0.497504	0.510857	0.455964	0.480387	0.45426	0.262448	0.213447	0.265918	0.154731	0.21041	0.161176
												232.667	0.498376	0.495888	0.498376	0.452197	0.462725	0.44633	0.283195	0.220918	0.280899	0.141944	0.21041	0.149412
												233	0.505557	0.500881	0.505557	0.44843	0.4657	0.421062	0.274896	0.213447	0.283708	0.148338	0.21041	0.142353
												233.333	0.491708	0.487372	0.491708	0.44843	0.459751	0.430837	0.274896	0.229456	0.265918	0.168798	0.222591	0.174118
												233.667	0.485211	0.473862	0.485211	0.427444	0.466629	0.433604	0.283195	0.217716	0.273408	0.148338	0.199336	0.149412
												234	0.491024	0.462555	0.491024	0.42278	0.461796	0.414238	0.266598	0.233725	0.298689	0.162404	0.199336	0.149412
												234.333	0.480595	0.455066	0.480595	0.419013	0.445064	0.407414	0.262448	0.209178	0.280899	0.154731	0.204873	0.155294
												234.667	0.483843	0.459618	0.483843	0.409507	0.456776	0.408336	0.274896	0.209178	0.280899	0.162404	0.215947	0.149412
												235	0.485724	0.446109	0.485724	0.407534	0.46477	0.406308	0.262448	0.229456	0.280899	0.175192	0.204873	0.136471
												235.333	0.487092	0.444934	0.487092	0.41991	0.445064	0.40059	0.251037	0.229456	0.251873	0.13555	0.187154	0.149412
												235.667	0.462814	0.432452	0.462814	0.4	0.443949	0.386942	0.274896	0.213447	0.273408	0.162404	0.187154	0.149412
												236	0.473927	0.426285	0.473927	0.40574	0.448039	0.391737	0.266598	0.213447	0.251873	0.141944	0.181617	0.136471
												236.333	0.46743	0.409838	0.46743	0.39713	0.455847	0.381962	0.259336	0.217716	0.240637	0.141944	0.174972	0.142353
												236.667	0.454266	0.411013	0.454266	0.399103	0.44116	0.373294	0.235477	0.217716	0.248127	0.189258	0.187154	0.130588
												237	0.460763	0.405433	0.460763	0.373453	0.453802	0.377167	0.246888	0.188901	0.222846	0.127877	0.158361	0.136471
												237.333	0.458198	0.396329	0.458198	0.380987	0.454917	0.364441	0.246888	0.184632	0.234082	0.141944	0.169435	0.149412
												237.667	0.44623	0.386784	0.44623	0.38009	0.454917	0.364441	0.242739	0.213447	0.226592	0.13555	0.163898	0.155294
												238	0.425885	0.381057	0.425885	0.376323	0.44116	0.373294	0.235477	0.176094	0.212547	0.13555	0.158361	0.142353
												238.333	0.437169	0.387812	0.437169	0.383857	0.44209	0.36149	0.211618	0.188901	0.230337	0.13555	0.140642	0.142353
												238.667	0.433749	0.375477	0.433749	0.363946	0.443949	0.358539	0.21473	0.176094	0.201311	0.154731	0.151717	0.142353
												239	0.425201	0.375918	0.425201	0.372377	0.439115	0.351715	0.235477	0.180363	0.19382	0.127877	0.158361	0.130588
												239.333	0.426569	0.363583	0.426569	0.37148	0.434281	0.354666	0.190871	0.171825	0.187266	0.13555	0.128461	0.124706
												239.667	0.415969	0.361233	0.415969	0.36861	0.43707	0.364441	0.211618	0.184632	0.197566	0.127877	0.140642	0.136471
												240	0.410839	0.354479	0.410839	0.370583	0.452872	0.347842	0.207469	0.147279	0.16573	0.127877	0.146179	0.111765
[truncated: 21 more columns]

## Sheet: Fig5
Fig.5a								Fig.5b
Fig.5c						Fig.5f									Fig.5g
						+PPK			-PPK						-PPK
						0.020847	0.000276	0.039926	0.018242	0.003076	0.000708	0.010677	0.006767		Mean Value	140.144	186.135	173.181	164.085	171.365	170.473	185.034	165.723	180.81	171.194	167.213	181.328													1.32817	1.23574	1.17083	1.22278	1.21642	1.32032	1.18252	1.29017	1.22156	1.19315
						0.031475	0.000276	0.034718	0.001658	0.010766	0.002106	0.010974	0.001674		Mean Value	32.4037	35.7325	50.3874	50.3784	41.3423	43.4615	39.3295	39.5424	49.7213	45.3038	37.0997	34.267	44.3333												1.10273	1.55499	1.55471	1.27585	1.34125	1.21374	1.22031	1.53443	1.39811	1.14492
						0.057636	0.000276	0.014631	0.006634	0.000308	0.010782	0.003375	0.001688		Mean Value	39.1285	54.8857	48.8158	44.254	45.6515	40.1294	43.129	60.6154	36.8919	31.2368	57.2051														1.4027	1.24758	1.13099	1.16671	1.02558	1.10224	1.54914	0.94284	0.798315	1.46198
						0.014444	0.000828	0.005141	0.001658	0.000923	0.002941	0.000844	0.004219		Mean Value	135.407	147.823	130.172	180.306	171.048	160.163																			1.09169	0.961338	1.33158	1.26321	1.18283
						0.05406	0.001379	0.034373	0.009121	0.006865	0.003267	0.004219	0.010969		Mean Value	45.646	55.75	53	53.3936	55.9541	54.8484	55.3357	51.1029	47.7664	46.704	46.2407	52.2182													1.22136	1.16111	1.16973	1.22583	1.2016	1.21228	1.11955	1.04645	1.02318	1.01303
						0.010111	0.001655	0.051873	0.01797	0.002288	0.000653	0.008438	0.002531		Mean Value	97.8293	143.434	93.7582	133.504	131.188	113.115	107.211	112.345	104.875	85.0667	121.183														1.46616	0.958385	1.36467	1.34098	1.15625	1.0959	1.14838	1.07202	0.869542	1.23872
						0.009492	0.000552	0.032877	0.000327	0.003075	0.001634	0.001688	0.007594		Mean Value	43.1551	43.7778	52.6316	39.4	60.1111	55.2885	55.027	55.3864	46.3125	52.5	58.5676	44.3	60.4737	67.1923	44.4483	61.7826	50.28	39	38.9231	45.0882	52.0556	38.7273			1.01443	1.21959	0.912987	1.39291	1.28116	1.2751	1.28343	1.07317	1.21654	1.35714
						0.036522	0.000552	0.005479	0.000653	0.000615	0.000327	0.00176	0.000844		Mean Value	97.7088	138.732	142.405	133.828	100.176	104.772	118.906	93.5962	135.205	122.053	116.522	128.97													1.41985	1.45745	1.36966	1.02526	1.07229	1.21695	0.95791	1.38376	1.24915	1.19254
						0.034458	0.001655	0.035631	0.004248	0.001538	0.011813	0.003922	0.009282		Mean Value	48.2872	70.6579	65.5686	61.2316	59.1408	55.1321	48.3649	51.4702	55.4574	52.29	45.7419	45.8039	50.6111	48.3871											1.46328	1.35789	1.26807	1.22477	1.14175	1.00161	1.06592	1.14849	1.0829	0.947289
						0.029919	0.007448	0.006713	0.003921	0.000615	0.006844	0.005023	0.003375		Mean Value	20.3293	30.6594	25.1121	24.936	23.8778	26.0615	31.5122	17.7525	26.4968	22.8731	23.9562	23.4167													1.50814	1.23527	1.2266	1.17455	1.28197	1.55008	0.873247	1.30338	1.12513	1.1784
						0.002476	0.000276	0.026852	0.00089	0.000923	0.001053	0.005843	0.005063
						0.005478	0.000276	0.019876	0.010969	0.001538	0.003159	0.000923	0.000844		+PPK
						0.016891	0.000276	0.053948	0.008215	0.000308	0.004738	0.00703	0.000587		Mean Value	130.47	204.333	195.175	222.832	219.832	207.416																			1.56613	1.49594	1.70792	1.68492	1.58976
						0.005044	0.004965	0.010968	0.007382	0.006151	0.003685	0.001758	0.000587		Mean Value	93.0237	150.608	114.894	137.257	136.218	154.815																			1.61903	1.23511	1.4755	1.46433	1.66425
						0.041967	0.000552	0.014739	0.000308	0.000615	0.004212	0.002343	0.001174		Mean Value	102.451	174.587	171.296	152.328																					1.7041	1.67198	1.48684
						0.003369	0.002207	0.007541	0.000308	0.00369	0.004738	0.001172	0.002347		Mean Value	57.6418	95.0229	130.889	71.1738	95.1596	106.135	104.477	74.5409																	1.64851	2.27074	1.23476	1.65088	1.84128	1.81252	1.29317
						0.051128	0.004414	0.026189	0.000923	0.003383	0.002106	0.003515	0.007042		Mean Value	72.2596	103.475	110.472	107.853	88.7983	89.15																			1.432	1.52882	1.49257	1.22888	1.23375
						0.071214	0.008276	0.023461	0.003594	0.000308	0.002106	0.001758	0.008627		Mean Value	92.4045	167.949	167.071	141.59	150.323																				1.81754	1.80804	1.53229	1.62679
						0.016891	0.001379	0.015277	0.000653	0.000923	0.001053	0.002343	0.000615		Mean Value	94.1303	158.704	152.81	145.459	124.647	130.043																			1.68601	1.62339	1.54529	1.3242	1.38153
						0.019064	0.000828	0.025661	0.001307	0.003349	0.002632	0.001172	0.00123		Mean Value	83.9287	158.546	123.098	124.954	123.909																				1.88906	1.46669	1.48881	1.47636
						0.01937	0.004965	0.006352	0.00098	0.006698	0.004212	0.001758	0.000523		Mean Value	50.8675	89.0878	77.5412	62.8889																					1.75137	1.52437	1.23633
						0.04312	0.003586	0.029218	0.00098	0.000837	0.012635	0.007616	0.002876		Mean Value	57.7759	85.9808	100.396	95.8478	83.7714	90.1719																			1.48818	1.73768	1.65896	1.44994	1.56072
						0.007411	0.011813	0.009205	0.005555	0.000419	0.004212	0.003691	0.007582		Mean Value	27.3465	41.6947	40.7105	43.0517	36.1368	44.6538	45.56	48.4128	36.0976	Mean Value	65.3539	127.787	100.242												1.52468	1.48869	1.5743	1.32144	1.63289	1.66603	1.77035	1.32001	1.95531	1.53384
						0.007233	0.014344	0.004931	0.003267	0.002512	0.001053	0.000923	0.001172
						0.01271	0.011813	0.003945	0.009475	0.001256	0.000653	0.001256	0.003515
						0.023228	0.005906	0.008682	0.000327	0.00586	0.005635	0.010884	0.001538
						0.024212	0.002531	0.056563	0.008822	0.000837	0.009282	0.006279	0.025531
						0.022435	0.000844	0.019205	0.00089	0.001256	0.003521	0.005843	0.009536
						0.00873	0.001688	0.017424	0.009194	0.000419	0.010969	0.007843	0.003349
						0.011941	0.009282	0.038506	0.00089	0.000923	0.000308	0.001307	0.001845
						0.013115	0.009282	0.017227	0.000297	0.000615	0.000829	0.000784	0.010069
						0.010088	0.015188	0.013173	0.001186	0.003521	0.001658	0.012026	0.000458
						0.020177	0.002833	0.016768	0.001688	0.004695	0.004975	0.000523	0.000915
						0.025556	0.003187	0.006575	0.011149	0.008215	0.001658	0.000784	0.001373
						0.044468	0.004958	0.014264	0.000615	0.003521	0.010779	0.000261	0.001373
						0.00686	0.005666	0.002526	0.002512	0.001174	0.011567	0.011567	0.006408
						0.016438	0.004604	0.035065	0.008372	0.001174	0.002966	0.001569	0.004119
						0.027117	0.001417	0.022293	0.000308	0.001174	0.006525	0.001046	0.010985
						0.01607	0.000354	0.00377	0.001186	0.032275	0.000297	0.000523	0.008696
						0.009039	0.000354	0.004603	0.000593	0.001174	0.00089	0.000523	0.002746
						0.005456	0.003187	0.000354	0.003922	0.00176	0.023993	0.008613	0.018
						0.027693	0.002833	0.000708	0.002768	0.000615	0.008791	0.005537
						0.00425	0.001062
							➕PPK1	➖PPK1
						≤0.005	0.0853659	0.717647
						＞0.005	0.914634	0.282353
Fig.5i								Fig.5j
		TCP22+PPK1D267N	TCP22+PPK1	TCP22+PPK1D267N+LWD1	TCP22+PPK1+LWD1	LWD1				TCP22+PPK1+LWD1+D387A		TCP22+PPK1+LWD1+CRY2
LUC	repeat1	168600	146090	68370	62390	45870				Dark	Blue	Dark	Blue
	repeat2	169110	162870	74670	64780	49760		LUC	repeat1	10250	6180	8340	16480
	repeat3	165330	164470	75450	64240	51110			repeat2	11250	6870	8660	16380
REN	repeat1	196104	159806	32840	18936	46242			repeat3	10830	6390	9190	16270
	repeat2	183800	167296	33222	18564	44988		REN	repeat1	3346	1897	2547	1458
	repeat3	183818	162690	33588	18618	45928			repeat2	3166	2061	2600	1432
LUC/REN	repeat1	0.859748	0.914171	2.08191	3.29478	0.991955			repeat3	3240	1796	2489	1336
	repeat2	0.920076	0.973544	2.24761	3.48955	1.10607		LUC/REN	repeat1	3.06336	3.25778	3.27444	11.3032
	repeat3	0.899422	1.01094	2.24634	3.45042	1.11283			repeat2	3.55338	3.33333	3.33077	11.4385
	mean	0.893082	0.966219	2.19195	3.41159	1.07029			repeat3	3.34259	3.55791	3.69225	12.1781
	SD	0.0306598	0.0487992	0.0952997	0.103029	0.06792			mean	3.31978	3.38301	3.43249	11.6399
									SD	0.245806	0.156109	0.226716	0.470981
[truncated: 11 more columns]

## Sheet: Sup Fig 3
Sup Fig.3c										Sup Fig.3d
CRY2/TCP22					CRY2/CRY2					cc				cc				D387
nucleus	photobody	partition	average		nucleus	photobody	partition	average		RO1	area			RO1	area			RO1	area
65.368			1		61.372			1		68.69	49.71	1.38181		58.08	43.65	1.33058		66.33	41.75	1.58874
68.114	132.098	1.93937	1.80628		63.861			1		86.36	65.47	1.31908		63.81	49.91	1.2785		89.25	51.69	1.72664
	121.711	1.78687	2.14423		62.241			1		83.16	61.69	1.34803		87.87	62.71	1.40121		77.57	35.79	2.16737
	123.777	1.8172	2.1146		60.404	105.073	1.7395	1.7361
	125.432	1.8415	2.36715			106.688	1.76624	1.76865
	122.96	1.80521	2.38862			107.828	1.78511	1.81849
	126.257	1.85361	2.66436			104.939	1.73729	1.79126
	118.333	1.73728	2.90639			102.487	1.69669	1.77697
	121.41	1.78245				104.58	1.73134
	120.573	1.77016				105.796	1.75147
	125.711	1.8456				103.399	1.71179
	116.035	1.70354				104.237	1.72566
	122.097	1.79254				103.645	1.71586
65.657	138.1	2.10336			60.763	111.24	1.83072
	136.436	2.07801				112.16	1.84586
	144.021	2.19354				107.961	1.77676
	139.829	2.12969				103.035	1.69569
	146.246	2.22742				108.537	1.78624
	134.688	2.05139				110.246	1.81436
	142.079	2.16396				111.773	1.83949
	152.517	2.32294				104.166	1.7143
	150.379	2.29037				102.494	1.68678
	139.855	2.13009				103.075	1.69634
	141.402	2.15365			63.594	123.403	1.94048
	156.121	2.37783				109.563	1.72285
	130.171	1.98259				117.971	1.85506
	134.213	2.04415				105.405	1.65747
	145.897	2.22211				128.388	2.01887
	135.44	2.06284				118.224	1.85904
	141.406	2.15371				112.06	1.76212
	139.602	2.12623				111.762	1.75743
	142.029	2.1632				133.86	2.10492
	145.145	2.21066				118.502	1.86341
	125.262	1.90782				117.26	1.84388
	136.406	2.07755				106.066	1.66786
67.132	135.066	2.01195				105.891	1.66511
	136.851	2.03854				110.676	1.74035
	147.724	2.2005			64.414	136.526	2.11951
	128.94	1.92069				105.528	1.63828
	143.554	2.13838				125.949	1.9553
	150.842	2.24695				122.945	1.90867
	146.043	2.17546				133.332	2.06992
	141.7	2.11077				122.54	1.90238
	133.54	1.98922				100.43	1.55913
	147.861	2.20254				102.993	1.59892
	152.356	2.2695				113.62	1.7639
	134.132	1.99803				104.599	1.62386
	128.643	1.91627				102.622	1.59316
	143.338	2.13517				113.5	1.76204
	144.329	2.14993			64.607	140.923	2.18123
	155.797	2.32076				137.072	2.12163
	151.287	2.25358				97.371	1.50713
	152.944	2.27826				123.603	1.91315
	132.832	1.97867				125.524	1.94289
	151.033	2.24979				132.413	2.04951
	131.105	1.95294				103.995	1.60966
	131.736	1.96234				91.454	1.41554
	143.364	2.13555				117.011	1.81112
65.77	148.922	2.26428				137.671	2.1309
	158.694	2.41286				111.695	1.72884
	146.844	2.23269				128.961	1.99608
	156.416	2.37823				135.38	2.09544
	157.745	2.39843				116.999	1.81093
	154.487	2.3489				111.887	1.73181
	150.504	2.28834				95.424	1.47699
	159.535	2.42565				122.345	1.89368
	150.809	2.29298				114.525	1.77264
	156.432	2.37847				114.295	1.76908
	160.273	2.43687				91.869	1.42197
	160.382	2.43853				111.889	1.73184
	154.913	2.35537				93.307	1.44422
	160.119	2.43453				102.325	1.58381
	161.942	2.46225				102.949	1.59347
	161.63	2.4575				109.231	1.6907
	164.063	2.4945			88.971			1
	154.862	2.3546			89.231			1
	142.53	2.1671			90.18			1
	152.653	2.32101			89.332	119.732	1.3403	1.33575
61.132	148.234	2.42482				118.471	1.32619	1.60295
	151.026	2.47049				120.514	1.34906	1.68479
	159.188	2.604				117.532	1.31568	2.07779
	136.935	2.23999				121.812	1.36359	2.21777
	135.16	2.21095				118.429	1.32572
	148.717	2.43272				116.475	1.30384
	148.106	2.42272				121.935	1.36496
	151.595	2.4798				117.413	1.31434
	133.04	2.17627				117.305	1.31314
	156.257	2.55606				120.383	1.34759
	160.528	2.62592				121.357	1.35849
	139.66	2.28456				123.176	1.37886
	157.192	2.57135				119.022	1.33236
	157.149	2.57065				120.593	1.34994
	126.493	2.06918				116.75	1.30692
	147.996	2.42093				123.425	1.38164
	140.159	2.29273				123.095	1.37795
	131.676	2.15396				117.155	1.31146
	145.29	2.37666				119.337	1.33588
62.083	163.332	2.63087				117.489	1.3152
	164.247	2.6456				121.242	1.35721
	164.905	2.6562				120.523	1.34916
	167.307	2.69489				120.205	1.3456
	167.287	2.69457				115.242	1.29004
	161.154	2.59578				119.856	1.34169
	162.045	2.61013				120.496	1.34886
	160.807	2.59019				117.411	1.31432
	167.483	2.69773				119.904	1.34223
	168.673	2.7169				115.957	1.29805
	165.663	2.66841				115.506	1.293
	166.095	2.67537				121.048	1.35504
	167.436	2.69697				118.529	1.32684
	167.491	2.69786				119.837	1.34148
	167.244	2.69388				120.923	1.35364
57.428	163.96	2.85505				117.63	1.31677
	164.654	2.86714			88.281	140.807	1.59499
	164.51	2.86463				137.229	1.55446
	165.748	2.88619				144.21	1.63353
	168.006	2.92551				144.037	1.63157
	169.272	2.94755				142.481	1.61395
	167.964	2.92478				145.032	1.64285
	165.063	2.87426				146.213	1.65622
	169.041	2.94353				142.519	1.61438
	165.578	2.88323				141.525	1.60312
	168.455	2.93333				142.809	1.61766
	168.894	2.94097				138.378	1.56747
	168.663	2.93695				139.388	1.57891
55.861			1			135.893	1.53932
58.802	109.805	1.86737	1.68028			135.034	1.52959
	112.055	1.90563	2.30474			147.099	1.66626
	97.688	1.6613	2.48163		84.254	137.564	1.63273
	95.752	1.62838	2.43377			134.712	1.59888
	94.91	1.61406	2.57325			143.371	1.70165
	97.353	1.65561	2.88785			147.123	1.74618
	96.239	1.63666	2.88413			127.176	1.50944
	91.344	1.55342				144.929	1.72014
	100.842	1.71494				144.298	1.71265
	101.002	1.71766				147.354	1.74893
	99.172	1.68654				153.29	1.81938
	96.749	1.64534				135.597	1.60938
	96.285	1.63744				152.528	1.81034
	104.236	1.77266				144.979	1.72074
	93.238	1.58563				152.673	1.81206
	108.368	1.84293				132.047	1.56725
	92.644	1.57552				145.767	1.73009
	99.189	1.68683				134.012	1.59057
	98.602	1.67685				141.753	1.68245
	95.37	1.62188				128.458	1.52465
	94.037	1.59921				152.164	1.80602
58.694	127.509	2.17244				132.994	1.57849
	132.63	2.25969				145.549	1.7275
	125.859	2.14432				151.384	1.79676
	145.789	2.48388				148.304	1.7602
	146.155	2.49012				139.495	1.65565
	137.544	2.34341				146.311	1.73655
	144.948	2.46955				149.314	1.77219
	131.359	2.23803				147.91	1.75552
	141.889	2.41744				141.477	1.67917
	138.167	2.35402				147.195	1.74704
	128.619	2.19135				131.673	1.56281
	125.5	2.13821				143.881	1.70771
	125.652	2.1408				143.352	1.70143
	125.128	2.13187				132.211	1.5692
	140.86	2.3999				139.527	1.65603
	140.103	2.38701				133.749	1.58745
	141.95	2.41848				144.086	1.71014
58.354	147.082	2.52051				144.358	1.71337
	148.115	2.53822				127.682	1.51544
	154.969	2.65567				145.806	1.73055
	150.474	2.57864			76.005	157.875	2.07717
	155.939	2.67229				155.624	2.04755
	129.947	2.22687				155.84	2.05039
	146.621	2.51261				162.163	2.13358
	148.05	2.5371				162.71	2.14078
	129.581	2.2206				155.958	2.05194
	140.978	2.41591				157.419	2.07117
	139.033	2.38258				163.558	2.15194
	137.913	2.36339				163.426	2.1502
	151.982	2.60448				158.555	2.08611
	153.532	2.63105				149.047	1.96102
	131.473	2.25302				158.061	2.07961
	157.258	2.6949				161.095	2.11953
	138.871	2.3798				162.959	2.14406
56.677	147.546	2.60328				161.923	2.13043
	137.209	2.42089				160.372	2.11002
	117.471	2.07264				160.533	2.11214
	149.298	2.63419				159.01	2.0921
	144.861	2.5559				151.962	1.99937
	117.541	2.07387				162.946	2.14389
	143.266	2.52776				156.798	2.063
	150	2.64658				150.151	1.97554
	133.824	2.36117				151.476	1.99297
	143.495	2.5318				154.302	2.03016
	125.08	2.20689				158.046	2.07942
	127.696	2.25305				154.167	2.02838
	139.49	2.46114			68.962	148.454	2.15269
	149.06	2.62999				150.562	2.18326
	132.181	2.33218				160.779	2.33141
	149.684	2.641				155.855	2.26001
	126.483	2.23165				151.47	2.19643
	128.519	2.26757				153.268	2.2225
	153.708	2.712				154.675	2.2429
	142.364	2.51185				162.385	2.3547
61.417	164.674	2.68124				157.896	2.28961
	149.567	2.43527				152.687	2.21407
	161.951	2.63691				161.826	2.3466
	151.753	2.47086				153.373	2.22402
	162.664	2.64852				154.346	2.23813
	160.306	2.61012				158.904	2.30423
	166.015	2.70308				158.03	2.29155
	158.315	2.57771				151.256	2.19332
	153.21	2.49459				148.084	2.14733
	158.988	2.58866				148.858	2.15855
	162.105	2.63942				143.62	2.0826
	154.9	2.5221				137.006	1.98669
	143.598	2.33808				154.461	2.2398
	159.852	2.60273				145.793	2.11411
	162.723	2.64948				154.077	2.23423
55.751	163.09	2.92533			42.428			1
	162.588	2.91632			42.397			1
	158.299	2.83939			42.422			1
	166.729	2.9906			40.887	69.944	1.71067	1.75339
	160.398	2.87704				73.938	1.80835	1.69351
	165.658	2.97139				70.262	1.71844	1.91102
	161.841	2.90293				73.696	1.80243	1.97912
	144.91	2.59924				72.194	1.7657	2.05984
	163.252	2.92823				70.111	1.71475
	162.608	2.91668			41.086	68.965	1.67855
	161.632	2.89918				78.828	1.91861
56.561	162.241	2.86843				74.961	1.82449
	165.662	2.92891				66.487	1.61824
	164.121	2.90166				75.936	1.84822
	159.818	2.82559				70.87	1.72492
	166.098	2.93662				70.603	1.71842
	166.471	2.94321				69.346	1.68783
	156.592	2.76855				67.558	1.64431
	164.03	2.90005				68.612	1.66996
45.245			1			68.556	1.6686
47.939	101.564	2.11861	2.15308			66.457	1.61751
	99.27	2.07076	2.52276			66.361	1.61517
	108.816	2.26988	2.89707			68.363	1.6639
48.453	109.412	2.25811	2.88028			65.831	1.60227
	142.44	2.93976	3.04604			65.598	1.5966
	109.883	2.26783	3.24591			70.81	1.72346
	112.722	2.32642	3.34002			65.731	1.59984
	122.409	2.52635				72.137	1.75576
	125.633	2.59288			39.221	62.717	1.59907
	133.147	2.74796				76.513	1.95082
46.436	137.294	2.95663				92.752	2.36486
	149.594	3.22151				76.265	1.94449
	117.671	2.53405				68.014	1.73412
	139.273	2.99925				69.64	1.77558
	119.826	2.58045				63.159	1.61034
	122.35	2.63481				64.306	1.63958
	146.524	3.1554				69.045	1.76041
	143.694	3.09445				71.597	1.82548
51.616	156.137	3.02497				82.491	2.10324
	153.894	2.98152				71.036	1.81117
	134.824	2.61206				93.551	2.38523
	154.846	2.99996				73.528	1.87471
	140.07	2.71369				84.083	2.14383
	152.239	2.94945				65.127	1.66051
47.176	152.647	3.23569				63.173	1.61069
	128.996	2.73436				89.563	2.28355
	129.913	2.75379				89.404	2.27949
	150.424	3.18857				79.927	2.03786
	135.413	2.87038				64.373	1.64129
	135.762	2.87778				71.359	1.81941
	153.041	3.24404				69.184	1.76395
	150.672	3.19383				84.341	2.1504
	156.431	3.3159				71.27	1.81714
49.62	163.336	3.29174				75.188	1.91703
	158.786	3.20004				76.036	1.93866
	163.099	3.28696				66.305	1.69055
	166.513	3.35576				70.397	1.79488
	160.534	3.23527				97.737	2.49196
	162.448	3.27384				73.935	1.88509
	152.72	3.07779				72.454	1.84733
48.343	157.205	3.25187			38.357	78.152	2.03749
	165.694	3.42747				89.371	2.32998
	160.512	3.32027				85.381	2.22596
	163.721	3.38665				88.591	2.30964
	161.149	3.33345				72.045	1.87828
	160.518	3.3204				88.322	2.30263
						76.97	2.00667
						71.71	1.86954
						60.133	1.56772
						63.234	1.64856
						93.525	2.43828
						60.565	1.57898
						86.286	2.24955
						67.321	1.75512
						87.39	2.27833
						64.639	1.68519
						69.251	1.80543
						80.465	2.09779
						87.469	2.28039
						80.102	2.08833
						62.301	1.62424
						64.497	1.68149
						79.968	2.08483
						103.386	2.69536
						64.378	1.67839
						59.624	1.55445
						64.577	1.68358
					35.088	84.631	2.41196
						91.562	2.6095
						80.668	2.29902
						58.326	1.66228
						83.292	2.3738
						64.996	1.85237
						94.143	2.68305
						57.391	1.63563
						70.664	2.01391
						71.665	2.04244
						60.111	1.71315
						85.372	2.43308
						58.453	1.6659
						72.027	2.05275
						67.79	1.932
						65.231	1.85907
						79.113	2.2547
						86.575	2.46737
						60.296	1.71842
						71.361	2.03377
						85.898	2.44807
						73.042	2.08168
						63.466	1.80877
						72.682	2.07142
						56.431	1.60827
						63.979	1.82339

## Sheet: Sup Fig 4
							sup Fig.4c
	Sup Fig.4b						22myc 5m					col4 30m
							nucleus	photobody	partition	average		nucleus	photobody	partition	average
							29.369	45.008				35.175	27.222
							0.011	83.19	1.84834			0.374	56.974	2.09294
							0.733	85.641	1.9028			0.043	57.401	2.10863
							0.044	84.585	1.87933						2.10078
							0.747	87.456	1.94312			37.953	22.936
							0.025	85.211	1.89324			0.319	54.834	2.39074
							0.017	84.058	1.86762			0.273	55.254	2.40905
							0.024	83.378	1.85252			0.022	45.739	1.9942
							0.02	94.4	2.0974			0.052	44.93	1.95893
							0.2	87.719	1.94896			0.134	49.866	2.17414
							0.012	85.419	1.89786			0.038	44.838	1.95492
							0.028	86.497	1.92181			0.023	46.333	2.0201
							0.041	85.573	1.90128						2.12887
							0.023	82.678	1.83696
							0.027	83.179	1.84809			43.037	27.612
										1.90281		0.103	56.527	2.04719
							40.317	34.388				0.175	56.32	2.03969
							0.029	54.765	1.59256			0.303	63.201	2.2889
							0.031	53.963	1.56924			0.144	70.561	2.55545
							0.013	44.712	1.30022			0.015	54.584	1.97682
							0.027	46.245	1.3448						2.18161
							0.018	44.774	1.30202
										1.42177
							54.364	28.831				col4 60m
							0.154	54.155	1.87836			54.674	26.161
							0.135	60.855	2.11075			0.03	49.114	1.87737
							0.053	56.717	1.96722	1.98544		0.171	64.055	2.44849
												0.023	51.571	1.97129
							22myc 30m					0.182	54.044	2.06582
							11.848	42.584				0.033	49.824	1.90451
							0.064	106.234	2.49469			0.067	50.672	1.93693
							0.068	105.088	2.46778			0.02	51.047	1.95126
							0.071	92.131	2.16351			1.597	72.666	2.77765
							0.072	95.352	2.23915			0.017	50.678	1.93716
							0.017	80.708	1.89527			0.018	51.13	1.95444
							0.024	93.528	2.19632			0.065	55.284	2.11322
							0.087	127.629	2.99711			0.532	57.366	2.19281
							0.016	81.341	1.91013			0.029	50.573	1.93314
										2.2955		0.16	53.157	2.03192
							34.812	64.589				0.06	49.916	1.90803
							0.049	139.587	2.16116			0.042	50.372	1.92546
							0.025	137.362	2.12671						2.05809
							0.029	133.48	2.06661			51.922	27.213
							0.082	139.729	2.16336			0.041	61.09	2.24488
							0.065	138.51	2.14448			0.015	57.663	2.11895
							0.15	156.892	2.42908			0.033	59.387	2.1823
							0.243	146.04	2.26107			0.029	59.745	2.19546
							0.061	137.143	2.12332			0.045	61.659	2.26579
							0.024	136.656	2.11578			0.022	60.243	2.21376
							0.101	139.981	2.16726			0.197	63.435	2.33106
							0.043	136.299	2.11025			0.131	60.104	2.20865
							0.043	140.35	2.17297			0.087	61.038	2.24297
							0.014	132.875	2.05724			0.018	58.89	2.16404
							0.038	136.434	2.11234			0.164	57.955	2.12968
							0.064	138.228	2.14012			0.041	67.498	2.48036
							0.025	138.078	2.13779						2.23149
							0.011	134.255	2.0786			61.32	30.51
							0.014	132.716	2.05478			0.044	69.476	2.27716
										2.14572		0.013	66.261	2.17178
							26.396	37.985				0.743	72.971	2.39171
							0.157	100.555	2.64723			0.074	70.623	2.31475
							0.126	76.632	2.01743			0.035	66.973	2.19512
							0.058	78.848	2.07577			0.01	66.717	2.18673
							0.138	100.422	2.64373			0.031	66.681	2.18555
							0.021	78.836	2.07545			0.494	76.964	2.52258
							0.066	112.563	2.96335			0.013	65.362	2.14231
							0.089	104.368	2.74761			1.935	75.79	2.4841
							0.24	105.839	2.78634			0.31	77.238	2.53156
							0.188	98.832	2.60187			0.576	73.745	2.41708
							0.029	74.073	1.95006			0.044	68.443	2.2433
							0.031	80.571	2.12113			0.126	70.209	2.30118
							0.09	114.019	3.00168			0.162	76.215	2.49803
							0.104	105.773	2.7846			0.023	68.619	2.24907
							0.189	83.351	2.19431			0.01	67.222	2.20328
							0.024	79.492	2.09272			0.047	64.309	2.1078
										2.44689		0.108	74.61	2.44543
												0.447	77.079	2.52635
							22myc 60m					0.157	73.477	2.40829
							38.097	48.5				0.123	69.657	2.28309
							1.224	153.04	3.15546			0.063	69.933	2.29213
							0.614	151.67	3.12722			0.07	70.659	2.31593
							0.02	124.078	2.55831			0.311	70.506	2.31091
							0.066	131.903	2.71965			0.01	68.444	2.24333
							0.661	158.605	3.27021			0.017	68.798	2.25493
							0.164	137.946	2.84425			0.013	67.119	2.1999
							1.231	163.337	3.36777						2.31083
							0.372	142.148	2.93089
							0.076	135.852	2.80107
							0.048	121.089	2.49668
							0.034	127.41	2.62701
							0.141	134.596	2.77518
							0.049	141.155	2.91041
							0.266	135.398	2.79171
							0.022	122.302	2.52169	2.85983
							18.142	34.116
							0.022	116.226	3.40679
							0.012	113.754	3.33433
							0.015	113.289	3.3207
							0.103	147.297	4.31753
							0.069	120.233	3.52424
							0.123	140.401	4.1154
							0.018	115.333	3.38061
							0.37	153.81	4.50844
							0.225	149.042	4.36868
							0.022	127.5	3.73725
							0.155	125.233	3.6708	3.78953
							29.116	19.986
							0.018	42.065	2.10472
							0.017	45.256	2.26439
							1.435	109.357	5.47168
							0.046	47.607	2.38202
										3.0557
									p value	0.0240908

## Sheet: Sup Fig 6
Sup Fig.6a														Sup Fig. 6b		Sup Fig.6c，d,e
TIME	WT R			TCP22 ox R			TCP22 ox/cry1cry2			cry1cry2				same to Fig. 3c		time	WT R			WT R+B			cry1cry2 R			cry1cry2 R+B			TCP22OX/cry1cry2 R			TCP22OX/cry1cry2 R+B
96	0.309375	0.367891	0.353391	0.459448	0.450425	0.38806	0.151296	0.263419	0.155644	0.196774	0.273773	0.219823				108	0.307049	0.30936	0.404262	0.36573	0.314776	0.334745	0.097525	0.101592	0.186289	0.074512	0.113621	0.083088	0.089826	0.299593	0.133239	0.077313	0.109305	0.104002
97	0.345021	0.393276	0.396504	0.515074	0.529745	0.453234	0.199238	0.311337	0.218823	0.304028	0.390525	0.3091				108.333	0.299819	0.299296	0.398375	0.357536	0.3097	0.321559	0.0906	0.093185	0.177126	0.067295	0.110411	0.073003	0.076574	0.275149	0.126282	0.073571	0.10744	0.10184
98	0.402172	0.435423	0.450626	0.556688	0.567179	0.50199	0.279217	0.381877	0.300513	0.366523	0.514334	0.419768				108.667	0.287703	0.28416	0.368591	0.3454	0.286175	0.310876	0.086047	0.088471	0.170978	0.062874	0.10175	0.065781	0.067243	0.267419	0.122368	0.068549	0.103129	0.099387
99	0.493075	0.491522	0.545088	0.642463	0.663699	0.594776	0.381973	0.491634	0.419745	0.505954	0.647764	0.541784				109	0.275788	0.274996	0.35835	0.339384	0.275137	0.298653	0.082374	0.07707	0.171558	0.060078	0.106535	0.058767	0.059244	0.262196	0.12081	0.066322	0.094214	0.099679
100	0.612553	0.574944	0.650643	0.724204	0.742614	0.678109	0.514898	0.589212	0.575041	0.647918	0.773991	0.672536				109.333	0.260325	0.266487	0.348343	0.32507	0.260635	0.283831	0.080308	0.067962	0.166106	0.053576	0.101448	0.052625	0.053485	0.253839	0.116788	0.061538	0.097885	0.093836
101	0.753171	0.709621	0.762501	0.810191	0.833064	0.791045	0.657307	0.740463	0.72017	0.787856	0.878463	0.802187				109.667	0.25236	0.252332	0.334923	0.315735	0.251209	0.283831	0.080002	0.062229	0.158682	0.04909	0.09212	0.047769	0.046633	0.244124	0.115085	0.061064	0.090485	0.092317
102	0.874544	0.828796	0.880746	0.864119	0.898422	0.88607	0.809798	0.835096	0.86556	0.906005	0.958182	0.898893				110	0.240244	0.242595	0.318795	0.308059	0.250403	0.279307	0.078548	0.05414	0.155666	0.04909	0.09533	0.043204	0.04282	0.244542	0.113563	0.063054	0.093865	0.088285
103	0.942995	0.937603	0.938398	0.94034	0.977337	0.932836	0.930401	0.909517	0.940036	0.979394	0.998646	0.971869				110.333	0.225249	0.22525	0.303373	0.288352	0.238882	0.265544	0.077782	0.049809	0.147663	0.048049	0.093453	0.039012	0.038101	0.240155	0.111461	0.05879	0.088621	0.086123
104	1	0.99845	0.992857	0.994268	1	0.968408	0.990143	0.967474	1	0.994764	0.970655	0.968361				110.667	0.219827	0.231222	0.296545	0.285033	0.229053	0.260924	0.074416	0.047771	0.148939	0.046034	0.092787	0.034862	0.032155	0.234096	0.111751	0.058553	0.092932	0.086708
105	0.986368	0.983432	0.987646	0.998514	0.992108	0.952985	0.991039	0.985544	0.957591	0.947555	0.914141	0.911961				111	0.214204	0.221159	0.284772	0.280676	0.222285	0.250241	0.077362	0.045414	0.140935	0.048049	0.090849	0.031998	0.030928	0.246945	0.109106	0.054527	0.08833	0.087058
106	0.938767	0.982657	0.95798	0.965605	0.940712	0.949254	0.961691	0.94472	0.917442	0.870281	0.819628	0.832863				111.333	0.210054	0.21044	0.281771	0.257027	0.226072	0.237055	0.074989	0.04	0.144647	0.046359	0.088971	0.029799	0.026529	0.245795	0.107983	0.057322	0.090485	0.082092
107	0.878189	0.95824	0.925036	0.910828	0.921894	0.899502	0.914719	0.925044	0.842704	0.75019	0.71883	0.72027				111.667	0.201285	0.204467	0.272941	0.251011	0.21584	0.230414	0.075449	0.036306	0.137803	0.044278	0.088971	0.027599	0.026636	0.246109	0.106461	0.054527	0.090194	0.083961
108	0.803761	0.899719	0.861165	0.8862	0.872724	0.848507	0.846912	0.863472	0.757887	0.639135	0.627846	0.623771				112	0.194324	0.203486	0.264524	0.250493	0.206494	0.230414	0.075716	0.033631	0.137803	0.045644	0.085761	0.02652	0.023036	0.245378	0.106461	0.057322	0.089262	0.083669
109	0.698353	0.80593	0.778805	0.805308	0.790773	0.761443	0.792174	0.809262	0.673155	0.533063	0.513174	0.510145				112.333	0.195595	0.205122	0.258402	0.253812	0.213342	0.228874	0.076902	0.030255	0.134207	0.048765	0.08673	0.023449	0.02141	0.25457	0.103924	0.059785	0.088621	0.085481
110	0.617072	0.74673	0.701992	0.768365	0.733104	0.694279	0.703607	0.742069	0.584774	0.434592	0.418806	0.404911				112.667	0.190173	0.199722	0.256578	0.250493	0.205205	0.222714	0.075716	0.031274	0.127479	0.042263	0.083157	0.021498	0.02037	0.258226	0.104359	0.0568	0.089903	0.083319
111	0.548841	0.676291	0.626943	0.689172	0.677054	0.647512	0.609364	0.688261	0.500217	0.359682	0.34102	0.329803				113	0.189973	0.192767	0.258167	0.246136	0.20311	0.227815	0.073803	0.026561	0.134787	0.044993	0.089274	0.02017	0.018424	0.267419	0.107004	0.059311	0.089903	0.088577
112	0.467707	0.608565	0.549626	0.609766	0.589842	0.563184	0.54462	0.63713	0.444164	0.29913	0.272661	0.263773				113.333	0.187897	0.201031	0.257049	0.25153	0.20311	0.223773	0.075449	0.026879	0.125043	0.041873	0.082248	0.020834	0.017304	0.283924	0.106171	0.059785	0.087106	0.092317
113	0.412524	0.541614	0.498949	0.552654	0.535208	0.517164	0.474797	0.583054	0.380551	0.244236	0.215809	0.204416				113.667	0.186358	0.194404	0.249102	0.241676	0.197954	0.218672	0.074569	0.025223	0.125623	0.045319	0.083823	0.01905	0.015971	0.285595	0.102946	0.061301	0.092932	0.088285
114	0.381032	0.506443	0.453231	0.497877	0.488466	0.463682	0.404451	0.524695	0.340315	0.198041	0.174958	0.170301				114	0.184818	0.192194	0.253223	0.232963	0.196665	0.218191	0.074836	0.024522	0.127479	0.044668	0.085761	0.020585	0.016691	0.287997	0.104649	0.061301	0.091709	0.091382
115	0.337731	0.469431	0.412724	0.453715	0.461352	0.414925	0.34919	0.500468	0.299122	0.157757	0.142035	0.13591				114.333	0.18763	0.19154	0.254341	0.244477	0.198437	0.218672	0.078969	0.023885	0.124348	0.044278	0.084489	0.019506	0.016184	0.299593	0.103671	0.063812	0.090485	0.091031
116	0.319726	0.438814	0.37936	0.439066	0.436261	0.389055	0.295049	0.470084	0.278352	0.133097	0.121537	0.120503				114.667	0.189437	0.19784	0.249338	0.245514	0.198437	0.207988	0.079848	0.020191	0.125043	0.047724	0.083157	0.019506	0.015251	0.316515	0.106859	0.066559	0.091126	0.092317
117	0.300335	0.408197	0.350786	0.4138	0.426953	0.396766	0.257038	0.45255	0.242287	0.121358	0.105342	0.098081				115	0.190709	0.199067	0.253223	0.242817	0.195375	0.212608	0.081341	0.02051	0.128059	0.04844	0.088608	0.019299	0.014238	0.324559	0.105048	0.063575	0.089903	0.094771
118	0.279049	0.383199	0.329439	0.415287	0.424727	0.374627	0.221716	0.456164	0.220822	0.111308	0.102006	0.092785				115.333	0.193587	0.200376	0.260934	0.244477	0.196665	0.224254	0.086314	0.020191	0.130495	0.052536	0.086064	0.018427	0.015251	0.328215	0.108273	0.068075	0.097885	0.095998
119	0.264397	0.363724	0.305488	0.410403	0.437879	0.383333	0.201255	0.437023	0.204484	0.102525	0.104085	0.087489				115.667	0.194859	0.200376	0.259756	0.249352	0.202626	0.228874	0.088993	0.01949	0.126783	0.051495	0.088971	0.01905	0.015064	0.331035	0.109939	0.07485	0.098817	0.094479
120	0.263595	0.35888	0.298008	0.422718	0.442533	0.41194	0.185722	0.428724	0.203441	0.103201	0.122649	0.089827				116	0.197135	0.200049	0.265937	0.256509	0.205205	0.226853	0.090446	0.022866	0.127479	0.054941	0.094725	0.020834	0.016797	0.33584	0.108961	0.075086	0.100041	0.097867
121	0.263814	0.346575	0.302883	0.440764	0.475314	0.41194	0.176536	0.41641	0.202746	0.124905	0.17051	0.104134				116.333	0.203628	0.205695	0.266584	0.25765	0.209072	0.237536	0.094426	0.023567	0.134787	0.059753	0.100781	0.021498	0.017411	0.34754	0.11273	0.078071	0.100973	0.099679
122	0.271395	0.351807	0.310698	0.457749	0.494739	0.425373	0.200657	0.429795	0.21752	0.138924	0.224752	0.134535				116.667	0.207711	0.207331	0.27818	0.266985	0.207783	0.244177	0.100777	0.024204	0.139659	0.066645	0.10496	0.022785	0.019677	0.350674	0.114831	0.08134	0.108664	0.099679
123	0.282111	0.346187	0.332969	0.486412	0.5431	0.467413	0.219102	0.435952	0.25063	0.165527	0.297124	0.16528				117	0.208515	0.211422	0.282477	0.277876	0.213745	0.253802	0.106363	0.028917	0.139079	0.075553	0.110714	0.024984	0.02109	0.35433	0.116353	0.088351	0.112335	0.106164
124	0.324537	0.357427	0.362804	0.508493	0.586605	0.505721	0.253006	0.471557	0.296168	0.200997	0.362678	0.203659				117.333	0.223442	0.222386	0.28954	0.289389	0.220593	0.251299	0.118147	0.033631	0.139659	0.086541	0.122585	0.027392	0.028262	0.368432	0.121644	0.089867	0.118219	0.109611
125	0.377387	0.376029	0.417262	0.546921	0.65601	0.527861	0.319767	0.518538	0.361432	0.243223	0.434324	0.244721				117.667	0.236629	0.231222	0.292483	0.304844	0.232517	0.264966	0.130964	0.038344	0.152535	0.099285	0.137605	0.034613	0.032155	0.365612	0.130159	0.099863	0.120667	0.115454
126	0.469675	0.410425	0.485671	0.581953	0.701133	0.605224	0.394668	0.576763	0.436865	0.31771	0.47213	0.28764				118	0.242051	0.24505	0.30767	0.297168	0.238882	0.276708	0.147339	0.046752	0.162394	0.113329	0.148507	0.040755	0.0413	0.384519	0.138421	0.107395	0.133019	0.12007
127	0.583831	0.47321	0.560635	0.634395	0.749494	0.667662	0.492122	0.645429	0.518988	0.321932	0.509451	0.316046				118.333	0.261597	0.259614	0.316322	0.316876	0.252095	0.284889	0.168726	0.062548	0.186869	0.132575	0.170614	0.052168	0.052472	0.388175	0.152517	0.119665	0.141933	0.12936
128	0.692739	0.543843	0.640222	0.676858	0.797855	0.759453	0.592861	0.727078	0.595898	0.355122	0.53343	0.348924				118.667	0.272709	0.27786	0.330626	0.32507	0.267483	0.312897	0.192754	0.082102	0.204733	0.155267	0.196899	0.065781	0.069802	0.411888	0.165779	0.135724	0.15918	0.141689
129	0.795889	0.626199	0.707875	0.755414	0.835289	0.807463	0.678739	0.810735	0.627444	0.40402	0.56906	0.370658				119	0.297008	0.292342	0.354465	0.337724	0.283677	0.331184	0.216092	0.111401	0.234776	0.181404	0.220277	0.084208	0.093638	0.431213	0.189839	0.159269	0.18604	0.155302
130	0.855518	0.689081	0.743928	0.785563	0.840753	0.835323	0.749608	0.832954	0.667767	0.419644	0.589364	0.400647				119.333	0.318161	0.317542	0.376067	0.372887	0.293909	0.35409	0.248154	0.144076	0.267254	0.216515	0.266126	0.111641	0.122594	0.45012	0.214733	0.178549	0.202995	0.170435
131	0.882709	0.746342	0.769056	0.81189	0.858762	0.862935	0.811515	0.844331	0.683932	0.411114	0.596277	0.420868				119.667	0.346543	0.340288	0.402672	0.389897	0.329681	0.387199	0.292803	0.178089	0.310753	0.244408	0.30622	0.141482	0.157788	0.48595	0.254339	0.204652	0.230088	0.199825
132	0.877606	0.783064	0.786285	0.838004	0.845407	0.898507	0.821373	0.876857	0.679499	0.401993	0.538313	0.4089				120	0.37961	0.389789	0.431338	0.421222	0.354898	0.43667	0.348931	0.23535	0.354947	0.290182	0.353098	0.185889	0.206634	0.510603	0.294706	0.241035	0.256657	0.228571
133	0.822423	0.807867	0.78141	0.836306	0.814245	0.853483	0.833545	0.909517	0.63683	0.398108	0.507759	0.396726				120.333	0.418368	0.419489	0.466655	0.45628	0.389865	0.472377	0.396794	0.29	0.410857	0.33459	0.411241	0.239967	0.259372	0.567011	0.339566	0.275949	0.296743	0.268829
134	0.765053	0.753125	0.729977	0.809342	0.751922	0.813184	0.798521	0.83456	0.589467	0.364581	0.451535	0.362748				120.667	0.465426	0.47349	0.500795	0.495903	0.438527	0.519249	0.46195	0.35242	0.469203	0.383875	0.474229	0.298734	0.318509	0.610989	0.38718	0.335449	0.343704	0.316448
135	0.703747	0.745955	0.688377	0.777495	0.735532	0.772886	0.747592	0.804042	0.538455	0.336289	0.405124	0.321824				121	0.510476	0.520209	0.56048	0.537081	0.483403	0.569779	0.520067	0.419618	0.526853	0.445254	0.545273	0.373189	0.388764	0.67189	0.458347	0.375953	0.392181	0.380894
136	0.616271	0.713012	0.639297	0.745648	0.697289	0.725124	0.682473	0.752911	0.500565	0.298539	0.355572	0.285508				121.333	0.569784	0.58632	0.604744	0.569547	0.528682	0.626468	0.588553	0.509873	0.600626	0.504226	0.622857	0.44005	0.46078	0.73279	0.516252	0.433796	0.440424	0.429565
137	0.560432	0.664761	0.600891	0.701486	0.647511	0.673383	0.632738	0.688797	0.439211	0.263745	0.302731	0.249467				121.667	0.623937	0.628048	0.65772	0.62618	0.589349	0.688739	0.656847	0.581911	0.679272	0.560143	0.67664	0.520855	0.529382	0.771963	0.596659	0.494955	0.499796	0.500906
138	0.500948	0.612344	0.551559	0.655626	0.605423	0.610199	0.579046	0.654799	0.381507	0.231484	0.256611	0.216865				122	0.68204	0.695794	0.716169	0.654185	0.646229	0.743311	0.716915	0.664522	0.751885	0.627178	0.751075	0.605769	0.618354	0.834952	0.669638	0.550429	0.565111	0.577856
139	0.457574	0.571166	0.498697	0.619533	0.563335	0.568905	0.520125	0.59751	0.350395	0.190862	0.213198	0.181168				122.333	0.733918	0.771805	0.765378	0.706462	0.707783	0.80462	0.787351	0.717006	0.798631	0.6842	0.817818	0.684167	0.685784	0.87423	0.731674	0.629352	0.623318	0.658311
140	0.41143	0.533379	0.470796	0.580467	0.539862	0.540299	0.451721	0.528845	0.326236	0.165864	0.181484	0.154687				122.667	0.804338	0.820324	0.818	0.748263	0.754431	0.841963	0.839614	0.797006	0.874957	0.755787	0.876931	0.768375	0.755346	0.915805	0.795775	0.685632	0.694634	0.727374
141	0.371774	0.49191	0.432137	0.543524	0.5259	0.488557	0.388321	0.503547	0.294429	0.152521	0.150979	0.129789				123	0.843296	0.860007	0.853258	0.811015	0.813084	0.914533	0.884914	0.835987	0.904535	0.810143	0.908909	0.854078	0.819922	0.958738	0.862558	0.756407	0.754821	0.802045
142	0.348156	0.464974	0.410455	0.532909	0.491704	0.475124	0.34919	0.487083	0.273399	0.126594	0.128789	0.111012				123.333	0.882857	0.905989	0.896521	0.838502	0.861505	0.938114	0.936106	0.892994	0.93771	0.860988	0.946339	0.897863	0.874713	0.967199	0.904664	0.81406	0.806036	0.868069
143	0.319216	0.423118	0.370872	0.514225	0.485431	0.469403	0.291614	0.457101	0.25428	0.119078	0.113899	0.095674				123.667	0.92061	0.95459	0.927247	0.8468	0.892362	0.965159	0.96526	0.937516	0.959865	0.923017	0.975774	0.931895	0.919799	0.989032	0.938979	0.868729	0.866282	0.908268
144	0.309083	0.39812	0.358938	0.470064	0.504856	0.446517	0.260772	0.46125	0.247588	0.111646	0.10423	0.09251				124	0.951335	1	0.953852	0.881444	0.9262	0.982579	0.975361	0.953121	0.993736	0.972952	1	0.965263	0.950355	1	0.964779	0.913828	0.916623	0.953199
145	0.293046	0.391047	0.34339	0.474947	0.49393	0.454975	0.232022	0.458172	0.232554	0.097627	0.105342	0.084531				124.333	0.977642	0.993618	0.961446	0.898558	0.954077	0.999519	0.986762	0.984713	0.989444	0.989272	0.998425	1	0.977977	0.998746	0.984455	0.937373	0.954262	0.972831
146	0.295014	0.368569	0.338852	0.473248	0.519628	0.451244	0.211336	0.456565	0.227166	0.095431	0.105922	0.079304				124.667	1	0.991409	0.982989	0.909553	0.965678	1	0.998814	1	1	1	0.993883	0.99531	0.99904	0.97775	0.998297	0.959449	0.984735	0.98066
147	0.278175	0.358492	0.324565	0.475796	0.518009	0.454229	0.195504	0.464329	0.229165	0.09636	0.126372	0.082468				125	0.964054	0.988218	0.976102	0.912353	0.960119	0.987199	1	0.99051	0.968565	0.992003	0.969959	0.988836	0.996081	0.997911	1	0.987304	0.990037	1
148	0.30347	0.37758	0.344651	0.512527	0.574261	0.473134	0.189754	0.479855	0.233858	0.099316	0.146096	0.086663				125.333	0.994042	0.9946	1	0.923867	0.960925	0.9923	0.993993	0.956497	0.93655	0.982315	0.951184	0.971944	1	0.954664	0.992608	1	1	0.998715
149	0.306532	0.360721	0.34692	0.524841	0.587414	0.495274	0.194683	0.479855	0.244894	0.114517	0.174813	0.098287				125.667	0.970882	0.972345	0.964448	0.92283	0.986706	0.973436	0.979722	0.951083	0.888528	0.972952	0.914724	0.945009	0.989095	0.940144	0.978621	0.987825	0.994057	0.991528
150	0.343636	0.383587	0.368602	0.546921	0.613112	0.514428	0.212755	0.52416	0.285044	0.131746	0.192507	0.110737				126	0.954415	0.952954	0.970863	0.922207	0.953674	0.974976	0.947546	0.923885	0.865677	0.929259	0.881412	0.910521	0.962833	0.930847	0.969489	0.994694	0.983161	0.970318
151	0.390582	0.403352	0.394235	0.56327	0.642655	0.54602	0.246135	0.564449	0.310507	0.142809	0.215422	0.124768				126.333	0.939621	0.931681	0.934605	0.901877	0.930471	0.948316	0.917779	0.905924	0.82879	0.913004	0.855309	0.881843	0.931958	0.884676	0.92318	0.973376	0.949251	0.937306
152	0.449993	0.43397	0.453231	0.611465	0.689599	0.58607	0.300799	0.579842	0.368819	0.158095	0.240416	0.139556				126.667	0.91385	0.911389	0.914886	0.888082	0.918063	0.930895	0.873054	0.874331	0.807215	0.890117	0.829144	0.84474	0.905535	0.83537	0.902091	0.952058	0.931539	0.908618
153	0.535063	0.461583	0.462644	0.626964	0.725415	0.619652	0.345381	0.626824	0.431476	0.160037	0.241721	0.150148				127	0.894839	0.874898	0.885338	0.869931	0.895343	0.907892	0.836783	0.822803	0.754321	0.847529	0.786567	0.80635	0.865542	0.82085	0.879335	0.919134	0.905145	0.893661
154	0.628663	0.50344	0.52433	0.654777	0.748685	0.694279	0.401314	0.67849	0.489441	0.177603	0.245444	0.158126				127.333	0.861503	0.859025	0.868621	0.833627	0.873912	0.872089	0.788996	0.773248	0.722306	0.811834	0.756587	0.762855	0.819709	0.786901	0.836685	0.888247	0.87374	0.842244
155	0.719274	0.553629	0.556433	0.693206	0.765884	0.719403	0.461877	0.71463	0.543495	0.187653	0.243558	0.161015				127.667	0.84825	0.844134	0.845253	0.829167	0.82807	0.833782	0.759804	0.747516	0.695975	0.778283	0.724305	0.717618	0.796246	0.738431	0.800159	0.855843	0.837383	0.806427
156	0.787943	0.620192	0.595764	0.711253	0.792392	0.736567	0.51669	0.742605	0.588164	0.185035	0.241721	0.163698				128	0.808756	0.803551	0.818	0.790063	0.798582	0.819442	0.71481	0.696688	0.643661	0.745059	0.690146	0.679062	0.74852	0.696125	0.746277	0.817092	0.822176	0.783056
157	0.817903	0.6542	0.61585	0.731635	0.810401	0.767164	0.556194	0.76991	0.601894	0.18892	0.233503	0.163147				128.333	0.781712	0.782605	0.799871	0.781247	0.762971	0.802599	0.68359	0.650637	0.628929	0.698375	0.65308	0.632994	0.724791	0.669069	0.716201	0.783978	0.781507	0.749167
158	0.828692	0.695088	0.601227	0.718471	0.779239	0.753731	0.568068	0.772453	0.606935	0.187315	0.2292	0.161565				128.667	0.757079	0.752823	0.763965	0.740587	0.735176	0.770452	0.647014	0.615414	0.603758	0.679324	0.615105	0.596016	0.682744	0.635955	0.675001	0.743001	0.738041	0.713351
159	0.799533	0.713012	0.578872	0.744798	0.765075	0.767164	0.576432	0.742069	0.566351	0.189933	0.226058	0.152555				129	0.720932	0.716086	0.739066	0.720776	0.718095	0.730029	0.591078	0.569363	0.577311	0.631664	0.588093	0.556672	0.645123	0.612974	0.638366	0.710929	0.698013	0.684779
160	0.731156	0.669218	0.551223	0.73482	0.757386	0.744279	0.551564	0.708473	0.515947	0.173296	0.210007	0.154137				129.333	0.692416	0.685322	0.709812	0.712997	0.690219	0.705582	0.560279	0.532484	0.535553	0.586736	0.540125	0.510272	0.601104	0.575055	0.616734	0.687669	0.650586	0.643412
161	0.658332	0.641508	0.491554	0.685775	0.726224	0.727861	0.520125	0.653728	0.449205	0.159699	0.193619	0.145127				129.667	0.669054	0.676158	0.687386	0.682191	0.660732	0.676997	0.531086	0.491592	0.49681	0.556372	0.498637	0.476032	0.556818	0.528257	0.574229	0.644228	0.618074	0.601169
162	0.561817	0.582017	0.452559	0.647346	0.648928	0.644527	0.499664	0.60514	0.409316	0.159699	0.179985	0.141413				130	0.648839	0.655621	0.673024	0.658542	0.635514	0.642252	0.490033	0.453057	0.456908	0.526333	0.467749	0.444906	0.508239	0.516244	0.548683	0.609171	0.587426	0.555536
163	0.513923	0.570003	0.431213	0.635244	0.646702	0.630348	0.484953	0.559764	0.373164	0.140866	0.161953	0.127932				130.333	0.623402	0.611602	0.643534	0.631677	0.608605	0.63051	0.460191	0.424331	0.432316	0.480754	0.438859	0.39614	0.474191	0.469445	0.505526	0.58269	0.539708	0.521706
164	0.473101	0.543843	0.415917	0.601699	0.586605	0.580348	0.465611	0.519475	0.324237	0.131746	0.142035	0.11844				130.667	0.596693	0.59262	0.617753	0.617882	0.5966	0.605005	0.427364	0.388217	0.392414	0.451821	0.402883	0.361527	0.442063	0.44051	0.472986	0.552418	0.518965	0.497809
165	0.435924	0.51807	0.399781	0.5862	0.578915	0.574627	0.424912	0.484005	0.29582	0.115193	0.128789	0.106747				131	0.57447	0.558828	0.594031	0.592573	0.567515	0.587103	0.388491	0.357134	0.357383	0.414889	0.375568	0.331106	0.403935	0.419513	0.442584	0.507082	0.475674	0.453754
166	0.397653	0.494138	0.380284	0.571338	0.546945	0.528856	0.395564	0.449873	0.26636	0.102525	0.113899	0.097256				131.333	0.553986	0.552774	0.574195	0.58106	0.551724	0.560058	0.364196	0.332166	0.33662	0.379389	0.345406	0.294127	0.366688	0.392562	0.407436	0.475058	0.439201	0.421794
167	0.36361	0.470594	0.372888	0.543524	0.536827	0.516418	0.371369	0.422032	0.243591	0.094418	0.103698	0.088796				131.667	0.540264	0.536655	0.545883	0.554714	0.523928	0.543792	0.335272	0.301783	0.309593	0.362549	0.323905	0.267275	0.333413	0.370835	0.377758	0.44436	0.406397	0.391762
168	0.344511	0.436586	0.362131	0.543524	0.529745	0.492289	0.345979	0.374649	0.214478	0.086648	0.094561	0.081918				132	0.501439	0.4991	0.524692	0.532725	0.502981	0.52281	0.305965	0.280191	0.29115	0.328414	0.290836	0.239759	0.298219	0.340228	0.343769	0.422474	0.374294	0.35799
169	0.332993	0.421277	0.350197	0.533758	0.532983	0.484826	0.308565	0.341721	0.204137	0.076852	0.086198	0.072426				132.333	0.486378	0.490182	0.507858	0.511773	0.474782	0.495861	0.282014	0.261338	0.271546	0.307737	0.277996	0.222619	0.27249	0.321007	0.318948	0.398835	0.350463	0.335378
170	0.312728	0.399961	0.343726	0.519958	0.520437	0.476119	0.287805	0.328336	0.192057	0.070687	0.082669	0.06713				132.667	0.473191	0.46719	0.502384	0.495903	0.454318	0.479018	0.259517	0.238726	0.246375	0.289142	0.253649	0.196638	0.244814	0.303249	0.293293	0.372922	0.33042	0.306281
171	0.298367	0.399961	0.35213	0.51741	0.528936	0.473134	0.265103	0.321108	0.187712	0.075923	0.077447	0.065548				133	0.448892	0.445344	0.476897	0.477233	0.435546	0.458133	0.240311	0.213121	0.227932	0.264369	0.231482	0.179498	0.225404	0.295205	0.277168	0.348809	0.309095	0.292317
172	0.301793	0.395504	0.368014	0.54862	0.555443	0.489552	0.246957	0.306117	0.177023	0.074656	0.082282	0.062384				133.333	0.42379	0.42579	0.46483	0.460118	0.420158	0.440231	0.224509	0.193567	0.210184	0.246489	0.218036	0.165221	0.209513	0.269508	0.250716	0.327159	0.28474	0.261408
173	0.307406	0.397345	0.360198	0.557537	0.573452	0.529602	0.234635	0.319502	0.183714	0.078203	0.090307	0.062384				133.667	0.406988	0.412535	0.454353	0.440929	0.406059	0.416843	0.206489	0.181465	0.207169	0.235761	0.20235	0.147001	0.184264	0.253421	0.232489	0.3111	0.261901	0.254572
174	0.33015	0.399186	0.370283	0.593418	0.59915	0.54801	0.230901	0.33958	0.187364	0.086648	0.101474	0.068712				134	0.378807	0.390116	0.422273	0.4234	0.385595	0.404042	0.194667	0.161592	0.189305	0.208583	0.188238	0.129653	0.164987	0.237752	0.21303	0.283197	0.255084	0.232311
175	0.333503	0.413429	0.390705	0.605732	0.640429	0.574627	0.236353	0.351492	0.2004	0.091462	0.110225	0.072426				134.333	0.364616	0.370234	0.412031	0.408049	0.377457	0.386718	0.175919	0.151783	0.17469	0.2	0.174793	0.115792	0.152536	0.226888	0.20129	0.262874	0.227932	0.216535
176	0.333212	0.40965	0.397512	0.608917	0.665318	0.601493	0.243522	0.366885	0.22986	0.100245	0.125066	0.082949				134.667	0.340853	0.365243	0.395844	0.389379	0.355301	0.377093	0.164862	0.138662	0.16425	0.190377	0.167706	0.109442	0.138138	0.214771	0.187593	0.248804	0.210045	0.202279
177	0.343053	0.410425	0.417934	0.645011	0.680089	0.61393	0.250168	0.373176	0.24924	0.114855	0.139038	0.093542				135	0.330812	0.344052	0.38519	0.388756	0.342088	0.36333	0.156598	0.120127	0.157522	0.178674	0.154564	0.094501	0.124673	0.204743	0.170272	0.235018	0.196469	0.185627
178	0.360257	0.421277	0.423733	0.645011	0.691825	0.614925	0.279217	0.40356	0.289128	0.112237	0.150592	0.100695				135.333	0.3114	0.32957	0.364471	0.375583	0.31816	0.351588	0.147492	0.116115	0.139079	0.169051	0.147841	0.086823	0.114275	0.192312	0.15893	0.224738	0.187263	0.174759
179	0.39707	0.453348	0.452559	0.680892	0.700324	0.671393	0.30162	0.438629	0.333275	0.11874	0.153735	0.104409				135.667	0.303702	0.326706	0.346283	0.363551	0.319046	0.335322	0.139649	0.104331	0.131771	0.159753	0.137908	0.079394	0.103077	0.181448	0.148748	0.2137	0.176776	0.158399
180	0.449993	0.483674	0.479536	0.675159	0.714488	0.692537	0.33418	0.470084	0.380899	0.120091	0.155233	0.111562				136	0.291787	0.311569	0.340632	0.349238	0.301563	0.311838	0.128324	0.09828	0.122492	0.149805	0.124826	0.069724	0.094545	0.171002	0.139254	0.201383	0.159821	0.154368
181	0.4922	0.509059	0.513573	0.701486	0.722987	0.696269	0.37794	0.498862	0.427479	0.120091	0.152091	0.120503				136.333	0.283553	0.303715	0.333569	0.336065	0.296004	0.311838	0.125225	0.08414	0.112748	0.141547	0.118709	0.063582	0.085106	0.162123	0.127115	0.192856	0.149333	0.138942
182	0.548039	0.543455	0.517775	0.717834	0.710643	0.717413	0.399895	0.515861	0.463631	0.120682	0.150012	0.113901				136.667	0.269898	0.294224	0.316087	0.318535	0.287947	0.306256	0.1183	0.080764	0.109616	0.140832	0.118103	0.057647	0.077108	0.158153	0.122912	0.178549	0.14071	0.136138
183	0.585508	0.576785	0.551223	0.725053	0.725415	0.721144	0.428123	0.534467	0.491788	0.112237	0.14687	0.108398				137	0.25979	0.287023	0.302666	0.316357	0.278521	0.292974	0.110648	0.072675	0.10718	0.138101	0.112955	0.052625	0.071642	0.144887	0.113418	0.173812	0.135757	0.124744
184	0.60694	0.59064	0.568787	0.723567	0.708215	0.731841	0.439101	0.540222	0.473364	0.10641	0.136089	0.104134				137.333	0.25236	0.280069	0.300842	0.303184	0.266597	0.280269	0.101657	0.061911	0.102888	0.126788	0.107504	0.047769	0.064256	0.141648	0.107584	0.161779	0.121599	0.121648
185	0.617947	0.602558	0.564249	0.735669	0.709025	0.735572	0.429841	0.539687	0.464674	0.103792	0.124535	0.097806				137.667	0.243591	0.272541	0.287245	0.298724	0.267886	0.279307	0.099744	0.059873	0.093725	0.130169	0.101448	0.043619	0.060364	0.134441	0.103816	0.154768	0.12189	0.116973
186	0.621884	0.60934	0.55803	0.721868	0.699717	0.714428	0.444254	0.539151	0.448597	0.093151	0.117283	0.096224				138	0.234018	0.262396	0.275649	0.298206	0.263616	0.27719	0.096339	0.056178	0.088273	0.120936	0.097935	0.041212	0.054818	0.130053	0.100156	0.153015	0.111111	0.109261
187	0.617947	0.608565	0.558702	0.702972	0.670781	0.706716	0.416847	0.504618	0.435822	0.083017	0.109838	0.087764				138.333	0.221902	0.255196	0.272235	0.277876	0.252095	0.263523	0.094272	0.048089	0.086997	0.120546	0.094059	0.03922	0.051752	0.125979	0.096967	0.139467	0.10744	0.098802
188	0.597099	0.578239	0.537608	0.693206	0.664508	0.689552	0.396983	0.49739	0.404623	0.08175	0.101088	0.082468				138.667	0.217551	0.250777	0.266113	0.274038	0.253384	0.25486	0.090906	0.049427	0.080849	0.117815	0.088305	0.036398	0.047966	0.120756	0.09222	0.134966	0.104061	0.098452
189	0.568596	0.558085	0.52433	0.667941	0.629502	0.670398	0.388918	0.467943	0.377509	0.075247	0.091612	0.07559				139	0.216012	0.246359	0.254341	0.274038	0.239768	0.257844	0.088227	0.041401	0.078993	0.114759	0.089577	0.03287	0.044873	0.111982	0.087908	0.129423	0.101556	0.092317
190	0.524056	0.531925	0.506429	0.643312	0.616957	0.619652	0.358674	0.439566	0.333275	0.063593	0.083974	0.070294				139.333	0.212866	0.240713	0.246395	0.266362	0.243555	0.246198	0.085894	0.038662	0.075977	0.115085	0.087639	0.031583	0.0413	0.106759	0.084828	0.12516	0.096021	0.087993
191	0.490232	0.512838	0.483738	0.643312	0.618575	0.618657	0.343141	0.418016	0.317893	0.062326	0.078753	0.06259				139.667	0.200281	0.23785	0.241862	0.265325	0.232034	0.247161	0.083674	0.036688	0.074701	0.109948	0.084489	0.030463	0.040767	0.105505	0.086241	0.120896	0.091126	0.084896
192	0.450576	0.465362	0.463989	0.620382	0.610886	0.597761	0.323277	0.381877	0.289476	0.059032	0.070776	0.05922				140	0.198742	0.239404	0.238448	0.264703	0.229053	0.240038	0.083828	0.032611	0.075397	0.111964	0.081582	0.028263	0.039354	0.103102	0.080516	0.11867	0.086815	0.075898
																140.333	0.197671	0.237523	0.236859	0.264184	0.225669	0.244177	0.085741	0.031274	0.064958	0.11645	0.087639	0.027599	0.035434	0.102371	0.077436	0.113411	0.091709	0.075022
																140.667	0.198742	0.227786	0.229855	0.25765	0.229939	0.238017	0.08708	0.031592	0.072845	0.11541	0.086064	0.025648	0.035354	0.096313	0.075081	0.108911	0.08495	0.077768
																141	0.203896	0.235641	0.239802	0.25153	0.221399	0.232916	0.091939	0.029936	0.071685	0.121586	0.090546	0.02652	0.034208	0.092343	0.076458	0.106874	0.087106	0.076249
																141.333	0.190173	0.220504	0.225322	0.244477	0.223574	0.230414	0.095459	0.029936	0.070409	0.125748	0.094361	0.027184	0.033088	0.091507	0.073522	0.104884	0.087106	0.072217
	Sup Fig.6f									Sup Fig.6i						141.667	0.190441	0.234986	0.223262	0.247174	0.220593	0.230895	0.100165	0.028599	0.072265	0.125748	0.097571	0.025856	0.033088	0.08994	0.073522	0.103131	0.088621	0.071283
	WT R	WT R+B	TCP22 OX R	TCP22 OX R+B	TCP22OX/cry1cry2 R	TCP22OX/cry1cry2 R+B	cry1cry2 R	cry1cry2R+B		+DNA	-DNA					142	0.19178	0.234413	0.221437	0.244477	0.226958	0.227334	0.113441	0.028917	0.075977	0.140507	0.109442	0.028056	0.032688	0.089105	0.073124	0.103131	0.090485	0.069121
	28.67	22.99	26.32	21.39	28.22	26.92	28.82	27.16		39	14					142.333	0.185555	0.228113	0.221673	0.246655	0.226555	0.238499	0.122547	0.031975	0.085141	0.14948	0.120344	0.028056	0.032155	0.08712	0.073957	0.100147	0.091709	0.067251
	27.44	24.74	27.8	21.57	27.98	26.87	28.53	27.18		35	9					142.667	0.189169	0.236622	0.220319	0.243854	0.22865	0.226275	0.137736	0.032611	0.096741	0.161508	0.127975	0.03067	0.032581	0.083882	0.076458	0.101142	0.094214	0.069413
	27.82	22.97	26.57	21.59	27.3	27.65	30.97	29.84		43	9					143	0.193052	0.239404	0.218023	0.249352	0.230342	0.229355	0.151739	0.03535	0.101728	0.174187	0.145963	0.032206	0.033595	0.084717	0.081204	0.104647	0.101905	0.068829
	28.11	24.63	26.56	21.84	27.27	28.75	27.67	28.31		53	10					143.333	0.193052	0.240959	0.220319	0.242299	0.226555	0.235996	0.173126	0.040701	0.113908	0.195904	0.165829	0.036398	0.036581	0.083464	0.084973	0.105405	0.104993	0.071575
	27.37	24.12	27.1	22.21	26.96	27.36	27.88	29.78		40	15					143.667	0.193052	0.246686	0.219377	0.247174	0.23292	0.239076	0.198225	0.043758	0.127479	0.209623	0.185997	0.042291	0.039434	0.080226	0.08943	0.105642	0.113267	0.072217
	27.66	22.5	27.05	21.49	27.57	27.84	28.48	29.17		43	9					144	0.201553	0.247914	0.223498	0.260346	0.252095	0.247161	0.216666	0.052484	0.142095	0.23303	0.211616	0.048226	0.045086	0.084717	0.09472	0.113411	0.126843	0.076833
	27.81	22.56	26.59	21.58	27.83	27.5	28.84	30.2								144.333	0.201285	0.248241	0.226853	0.27466	0.277232	0.264966	0.248575	0.063567	0.16483	0.26502	0.234389	0.055696	0.051858	0.086284	0.102692	0.115638	0.134534	0.078411
	27.15	24.01	27.01	21.49	28.01	26.51	29.18	30.15								144.667	0.205703	0.267468	0.229855	0.32673	0.316468	0.310876	0.274898	0.080382	0.180142	0.291547	0.260372	0.06159	0.059244	0.094746	0.114686	0.12516	0.15178	0.085188
	27.9	25.13	27.65	22.09	29.7	27.32	28.94	28.77								145	0.207243	0.270905	0.238919	0.410746	0.388978	0.375553	0.309064	0.095541	0.201601	0.314304	0.285688	0.075866	0.072362	0.092343	0.128782	0.135724	0.157665	0.088869
	27.58	23.33	26.71	22.14	27.4	27.86	28.51	29.48								145.333	0.220898	0.29046	0.244335	0.494762	0.470996	0.469297	0.343	0.120127	0.240807	0.352861	0.321967	0.089687	0.08572	0.097566	0.142878	0.147994	0.173688	0.100029
p value		3.52991e-10		1.827e-16		0.259292		0.633171			4.58939e-07					145.667	0.227592	0.292996	0.247513	0.567265	0.526507	0.529451	0.373073	0.139682	0.268414	0.369441	0.345406	0.104171	0.100704	0.104356	0.167047	0.156995	0.18907	0.108326
				7.66031e-06												146	0.238436	0.304942	0.264524	0.588217	0.581212	0.581039	0.407047	0.170637	0.305301	0.423537	0.389074	0.121062	0.122514	0.108743	0.184513	0.185608	0.208821	0.12936
																146.333	0.243055	0.328015	0.271117	0.626698	0.604737	0.617228	0.442208	0.22051	0.345784	0.462809	0.423112	0.156422	0.142964	0.122428	0.208573	0.204652	0.233817	0.143266
																146.667	0.2624	0.334642	0.28542	0.656363	0.630358	0.644273	0.477714	0.271465	0.386846	0.458713	0.448792	0.192696	0.171279	0.134441	0.236982	0.243309	0.251704	0.167689
																147	0.278934	0.369661	0.298605	0.674515	0.638898	0.653994	0.512645	0.323057	0.416309	0.470806	0.472291	0.221706	0.196928	0.154497	0.265826	0.266142	0.265571	0.199825
																147.333	0.295937	0.386352	0.314027	0.692667	0.672736	0.68922	0.549834	0.353758	0.448324	0.504941	0.490582	0.244615	0.227057	0.160138	0.295684	0.286987	0.286896	0.217119
																147.667	0.31555	0.398953	0.335158	0.724095	0.691508	0.702502	0.581245	0.365924	0.48637	0.529779	0.508631	0.251836	0.263691	0.18103	0.331848	0.295751	0.30758	0.243763
																148	0.34835	0.439372	0.349285	0.734467	0.706977	0.729548	0.612542	0.387898	0.504118	0.55052	0.529526	0.261756	0.288514	0.192312	0.358372	0.312852	0.3264	0.260473
																148.333	0.372381	0.468418	0.375655	0.748263	0.73437	0.739269	0.636875	0.416242	0.536713	0.571196	0.549452	0.278938	0.329281	0.218009	0.403776	0.324648	0.338461	0.280573
																148.667	0.401834	0.492145	0.398375	0.771912	0.759185	0.765833	0.665379	0.428408	0.5417	0.58329	0.542669	0.293007	0.362529	0.239319	0.439504	0.33597	0.34184	0.294186
																149	0.42379	0.516118	0.431102	0.790063	0.77844	0.766891	0.695221	0.439873	0.531841	0.568791	0.537218	0.317659	0.401322	0.256242	0.474834	0.353072	0.347375	0.319895
																149.333	0.450432	0.544919	0.450233	0.80334	0.797293	0.797979	0.725561	0.436497	0.525113	0.56775	0.533705	0.329778	0.437903	0.273477	0.501576	0.364868	0.355765	0.328542
																149.667	0.481224	0.584765	0.472541	0.844	0.824686	0.815399	0.740062	0.445987	0.531145	0.560143	0.528193	0.33729	0.470138	0.287997	0.539225	0.363636	0.357921	0.344668
																150	0.509204	0.602766	0.503502	0.851157	0.847406	0.8205	0.758312	0.444268	0.525693	0.564629	0.522137	0.347416	0.49792	0.300846	0.575497	0.363115	0.354192	0.357347
																150.333	0.532767	0.617657	0.534051	0.888082	0.881244	0.870067	0.771053	0.428089	0.521401	0.555332	0.516625	0.347624	0.524796	0.326961	0.598217	0.372685	0.355416	0.362606
																150.667	0.575474	0.64613	0.548178	0.895861	0.89494	0.889509	0.780924	0.427707	0.508526	0.55117	0.502816	0.35028	0.542846	0.318918	0.608399	0.373679	0.356057	0.375343
																151	0.599036	0.64703	0.569604	0.940463	0.938688	0.915111	0.790336	0.416943	0.50783	0.55013	0.48931	0.352936	0.569136	0.325394	0.642606	0.375953	0.347725	0.38586
																151.333	0.613562	0.672967	0.581023	0.953636	0.954963	0.914052	0.791407	0.418599	0.485095	0.543238	0.482587	0.358	0.587506	0.333856	0.650687	0.3724	0.352969	0.396085
																151.667	0.626548	0.676158	0.588322	0.97241	0.968257	0.928393	0.776562	0.416242	0.463055	0.541547	0.47647	0.354679	0.587106	0.33584	0.656195	0.367379	0.342481	0.404441
																152	0.638731	0.677794	0.606569	0.99554	0.978569	0.957555	0.768183	0.40949	0.4409	0.544278	0.456847	0.348081	0.60529	0.330617	0.664094	0.361126	0.339393	0.403214
																152.333	0.641074	0.676812	0.604509	1	0.996536	0.942156	0.755328	0.396624	0.420601	0.53355	0.432076	0.345424	0.616568	0.335005	0.663405	0.356815	0.336887	0.40076
																152.667	0.648839	0.691049	0.607511	0.994399	1	0.959095	0.743046	0.388535	0.402853	0.505592	0.420871	0.322764	0.616061	0.331766	0.662536	0.349045	0.321739	0.393923
																153	0.651449	0.681231	0.597445	0.997718	0.998711	0.973436	0.723457	0.379745	0.389398	0.488687	0.392587	0.316373	0.613235	0.331035	0.642751	0.331707	0.318709	0.392696
																153.333	0.648303	0.671412	0.600212	0.998859	0.981067	0.971319	0.690439	0.362866	0.358659	0.4842	0.376537	0.303133	0.604863	0.312859	0.630032	0.330428	0.316203	0.380894
																153.667	0.658946	0.681558	0.592442	0.990561	0.972124	0.949374	0.667445	0.360892	0.335924	0.46801	0.35758	0.289936	0.587613	0.302831	0.624379	0.316879	0.301055	0.371312
																154	0.644688	0.670185	0.596975	0.979048	0.97164	0.943696	0.648659	0.348025	0.313885	0.443173	0.347284	0.277609	0.593052	0.313695	0.60445	0.308068	0.289343	0.363541	p value
																154.333	0.639467	0.667976	0.601095	0.975729	0.950209	0.938114	0.622566	0.333885	0.301009	0.429389	0.328387	0.267939	0.571749	0.283924	0.567997	0.295277	0.282876	0.352732
																154.667	0.641542	0.653085	0.579669	0.942122	0.939091	0.922233	0.610782	0.318662	0.27027	0.419701	0.30301	0.256692	0.56255	0.275149	0.557017	0.288218	0.270524	0.344961
																155	0.633041	0.645475	0.582141	0.937143	0.923622	0.918672	0.568887	0.302484	0.262383	0.405917	0.286657	0.238431	0.545139	0.264703	0.536254	0.275664	0.271456	0.328542	0.000195252
																155.333	0.623937	0.639748	0.569368	0.928846	0.909523	0.90385	0.55343	0.291019	0.238371	0.390767	0.27733	0.224569	0.535541	0.252585	0.500598	0.267137	0.264056	0.315221
																155.667	0.611754	0.602766	0.550238	0.900736	0.879955	0.90693	0.52022	0.278854	0.220624	0.36632	0.255224	0.219299	0.514478	0.237334	0.482299	0.257331	0.259745	0.300088
																156	0.589732	0.601211	0.546589	0.857276	0.85079	0.88999	0.496882	0.264395	0.21146	0.348765	0.235661	0.199958	0.504373	0.227306	0.456644	0.242551	0.252345	0.288285
																156.333	0.585849	0.583783	0.529519	0.836843	0.82807	0.845525	0.461797	0.256624	0.190581	0.336346	0.218036	0.188089	0.484083	0.209548	0.427945	0.231749	0.246169	0.275314
																156.667	0.565901	0.570856	0.511743	0.796702	0.80543	0.8282	0.432835	0.243121	0.181417	0.314304	0.206166	0.176219	0.467632	0.20913	0.403631	0.216685	0.234458	0.259831
																157	0.54669	0.543283	0.489611	0.758116	0.765147	0.793455	0.406129	0.237389	0.16425	0.30156	0.18951	0.164142	0.444436	0.19555	0.379027	0.211426	0.226126	0.257026
																157.333	0.532231	0.527164	0.484137	0.73343	0.731308	0.766314	0.377817	0.217516	0.155666	0.288817	0.178003	0.152687	0.426785	0.186253	0.359097	0.203894	0.215289	0.245282
																157.667	0.510476	0.506955	0.471423	0.704802	0.712939	0.73513	0.359452	0.207389	0.142095	0.268856	0.166737	0.139946	0.406522	0.171837	0.337609	0.195604	0.211618	0.222378
																158	0.497758	0.502536	0.453646	0.673996	0.691105	0.710683	0.331446	0.196943	0.129219	0.263654	0.152989	0.131189	0.393644	0.167032	0.322463	0.186082	0.209754	0.217119
																158.333	0.475534	0.476354	0.43793	0.651488	0.6505	0.692782	0.310135	0.180446	0.121332	0.241287	0.140815	0.119527	0.372794	0.161391	0.304091	0.178313	0.20113	0.201052
																158.667	0.451235	0.458027	0.419978	0.634374	0.629552	0.663138	0.282894	0.173376	0.11704	0.223082	0.129308	0.11492	0.356423	0.142066	0.282096	0.169312	0.183534	0.194566
																159	0.435437	0.442235	0.410854	0.594752	0.591444	0.638114	0.269886	0.160892	0.10602	0.208583	0.119375	0.101764	0.33496	0.135276	0.264703	0.165048	0.176484	0.182822
																159.333	0.408059	0.421371	0.393843	0.564568	0.584193	0.597305	0.248728	0.15414	0.096161	0.194473	0.118709	0.095165	0.321922	0.130471	0.248868	0.153489	0.169959	0.169851
																159.667	0.402637	0.407462	0.377892	0.545898	0.55817	0.57026	0.228067	0.144395	0.091869	0.182445	0.110048	0.089687	0.303311	0.116369	0.227597	0.141977	0.162268	0.161204
																160	0.38115	0.394862	0.36971	0.527227	0.537222	0.563619	0.215786	0.137006	0.091869	0.163914	0.104658	0.084208	0.283848	0.111564	0.217234	0.137951	0.158888	0.154718
																160.333	0.373385	0.378743	0.353582	0.501919	0.519658	0.533013	0.190534	0.127197	0.083981	0.160793	0.098238	0.080681	0.270623	0.101953	0.202703	0.135961	0.143506	0.147882
																160.667	0.352768	0.365243	0.344458	0.488227	0.49573	0.52281	0.186402	0.118471	0.077833	0.150845	0.095028	0.073667	0.260305	0.099133	0.188281	0.128192	0.147177	0.135554
																161	0.339581	0.345934	0.329036	0.459081	0.483806	0.502984	0.170792	0.113057	0.074121	0.142588	0.087033	0.067524	0.248014	0.089523	0.173461	0.123691	0.141001	0.130295
																161.333	0.331816	0.334888	0.322444	0.454102	0.476958	0.478441	0.158243	0.105669	0.072845	0.131599	0.081279	0.063125	0.237162	0.079077	0.162445	0.11289	0.128707	0.119778
																161.667	0.325858	0.32957	0.319501	0.438233	0.457299	0.470356	0.145847	0.102293	0.067394	0.126073	0.075162	0.056983	0.226017	0.081479	0.150995	0.108153	0.121599	0.114812
																162	0.314814	0.315988	0.30767	0.412924	0.441105	0.452454	0.138463	0.093885	0.065538	0.11814	0.074859	0.05636	0.211566	0.073018	0.145124	0.106637	0.120375	0.110196
																162.333	0.298815	0.303387	0.300901	0.412405	0.432565	0.446391	0.128439	0.088471	0.066814	0.109948	0.070377	0.049554	0.200235	0.06978	0.137298	0.101379	0.115131	0.107742
																162.667	0.294397	0.303715	0.295897	0.401411	0.422333	0.43667	0.119907	0.079045	0.062522	0.103381	0.070074	0.049761	0.194662	0.06299	0.128094	0.096357	0.109888	0.102483
																163	0.279202	0.284487	0.285185	0.384919	0.416291	0.424447	0.112408	0.074331	0.063102	0.098895	0.069408	0.045611	0.184557	0.062154	0.123347	0.096594	0.102488	0.093193
																163.333	0.276591	0.285714	0.279063	0.375583	0.399291	0.418864	0.105904	0.071338	0.062522	0.093433	0.064321	0.044491	0.173146	0.060169	0.117766	0.092093	0.100041	0.092901
																163.667	0.267555	0.27565	0.266113	0.360232	0.389462	0.404524	0.097678	0.065605	0.05939	0.088296	0.063655	0.039012	0.16448	0.057349	0.113164	0.091099	0.096021	0.087058
																164	0.257782	0.262723	0.266584	0.358573	0.379633	0.388258	0.096185	0.061592	0.056374	0.083485	0.065895	0.038597	0.154295	0.051708	0.107149	0.080819	0.093282	0.085481
																164.333	0.25236	0.266159	0.254989	0.347578	0.369803	0.375553	0.090446	0.061592	0.053938	0.078674	0.061111	0.035526	0.144617	0.050141	0.102004	0.080582	0.087106	0.081507
																164.667	0.249013	0.255768	0.253223	0.355254	0.364728	0.36333	0.085434	0.057516	0.053938	0.075553	0.059839	0.035734	0.141737	0.050141	0.096279	0.078592	0.08495	0.07993
																165	0.236897	0.259614	0.247984	0.344881	0.351917	0.357652	0.083368	0.05414	0.055098	0.072497	0.058204	0.03399	0.134432	0.047738	0.093488	0.076839	0.079998	0.077476
																165.333	0.228128	0.249468	0.241862	0.345918	0.354012	0.351588	0.083521	0.051783	0.050806	0.073862	0.063049	0.033534	0.128459	0.047738	0.091387	0.076081	0.079998	0.075898
																165.667	0.219359	0.247586	0.241391	0.341562	0.341685	0.348027	0.080002	0.050446	0.056954	0.072432	0.058567	0.034405	0.120247	0.045336	0.088742	0.070586	0.078483	0.07099
																166	0.215476	0.233759	0.232798	0.337724	0.342894	0.334264	0.080728	0.049108	0.062522	0.069051	0.060808	0.032206	0.114888	0.0445	0.08693	0.068312	0.075103	0.069121
																166.333	0.206707	0.227459	0.231208	0.342703	0.337415	0.325602	0.080882	0.047771	0.055098	0.070741	0.059173	0.031791	0.108943	0.042515	0.081748	0.069591	0.076968	0.065732
																166.667	0.199478	0.233104	0.228913	0.338243	0.335643	0.318479	0.084708	0.047771	0.05881	0.070416	0.06529	0.032206	0.101637	0.044082	0.076892	0.06708	0.072948	0.066375
																167	0.194591	0.230568	0.220967	0.341562	0.33524	0.332243	0.082374	0.04707	0.05939	0.071456	0.063957	0.031334	0.099264	0.039695	0.074247	0.069307	0.070151	0.06357
																167.333	0.192784	0.224922	0.219142	0.353075	0.339913	0.333205	0.085167	0.045732	0.060086	0.073862	0.072618	0.034862	0.094652	0.037292	0.068812	0.066322	0.071083	0.06357
																167.667	0.188634	0.221486	0.221202	0.34374	0.339107	0.314918	0.094426	0.044713	0.062522	0.075228	0.078069	0.034198	0.093532	0.039695	0.067544	0.064806	0.070792	0.062986
																168	0.186358	0.219849	0.218023	0.361373	0.342894	0.334264	0.097065	0.051465	0.070409	0.078674	0.080916	0.034613	0.087453	0.03771	0.068921	0.06457	0.069568	0.059889
																168.333	0.175246	0.223368	0.210077	0.375583	0.36215	0.329644	0.108429	0.050446	0.072265	0.085176	0.088002	0.036605	0.083453	0.038964	0.06421	0.066796	0.069568	0.061408
																168.667	0.18194	0.22304	0.208076	0.390935	0.359974	0.340327	0.125378	0.053121	0.078413	0.093758	0.093756	0.038805	0.08644	0.038546	0.065587	0.067838	0.072656	0.059246
																169	0.177857	0.22304	0.210548	0.411264	0.368917	0.359769	0.134943	0.057516	0.083981	0.097529	0.107807	0.04034	0.083667	0.03771	0.06671	0.070823	0.07388	0.061408
																169.333	0.175514	0.222713	0.212137	0.423919	0.375765	0.350529	0.147607	0.064586	0.093725	0.108518	0.113621	0.046483	0.08356	0.03489	0.068232	0.072339	0.079415	0.060824
																169.667	0.176317	0.221486	0.20784	0.450264	0.397519	0.379115	0.162949	0.070955	0.104744	0.116775	0.124462	0.049761	0.082947	0.040113	0.0695	0.075323	0.08093	0.062986
																170	0.179396	0.214204	0.213727	0.467275	0.40904	0.387199	0.17787	0.081783	0.115764	0.131599	0.135667	0.056983	0.085506	0.039277	0.071711	0.083093	0.086815	0.06544
																170.333	0.177053	0.220177	0.208076	0.509076	0.429101	0.405582	0.197766	0.087134	0.128059	0.147724	0.146569	0.063125	0.087559	0.040113	0.075769	0.083093	0.090777	0.068186
																170.667	0.173706	0.220177	0.20578	0.525568	0.4432	0.415784	0.220951	0.115414	0.161118	0.169051	0.17346	0.086159	0.091159	0.03771	0.083705	0.096878	0.101905	0.074379
																171	0.176317	0.219604	0.210313	0.548076	0.484612	0.43821	0.235146	0.11242	0.159958	0.177308	0.171583	0.079394	0.097318	0.042515	0.087328	0.097873	0.094214	0.071283
																171.333	0.179865	0.226804	0.210077	0.543097	0.467531	0.453032	0.254811	0.116433	0.169122	0.180754	0.185028	0.085536	0.097744	0.042933	0.095844	0.098347	0.100041	0.073736
																171.667	0.178124	0.229995	0.210077	0.505238	0.445778	0.417806	0.275931	0.125541	0.180142	0.193498	0.193689	0.090143	0.10617	0.043769	0.107294	0.103368	0.104061	0.070056
																172	0.181672	0.235313	0.217141	0.499741	0.42612	0.414244	0.287026	0.141338	0.203457	0.21684	0.219975	0.110313	0.110676	0.048574	0.117477	0.113885	0.112043	0.076249
																172.333	0.188634	0.244477	0.222791	0.503578	0.438124	0.426949	0.320465	0.172357	0.23408	0.240247	0.234389	0.14393	0.122914	0.054528	0.129326	0.127955	0.119734	0.0818
																172.667	0.197135	0.247914	0.220967	0.510735	0.448759	0.442252	0.334392	0.211465	0.261687	0.26814	0.266126	0.179498	0.136591	0.054215	0.143458	0.150741	0.131795	0.091674
																173	0.204097	0.264932	0.228442	0.526605	0.463261	0.477478	0.343727	0.246497	0.273982	0.294343	0.288898	0.210957	0.146563	0.061005	0.157698	0.164006	0.150265	0.102483
																173.333	0.212397	0.274669	0.235034	0.544238	0.480342	0.52127	0.36653	0.279873	0.310173	0.322562	0.310702	0.234904	0.161814	0.068631	0.172483	0.181344	0.164423	0.113
																173.667	0.215744	0.28326	0.245924	0.563427	0.504753	0.537632	0.376172	0.293057	0.335344	0.341157	0.339289	0.255364	0.176532	0.071869	0.191506	0.200625	0.179223	0.127491
																174	0.223174	0.290133	0.249338	0.5794	0.505559	0.555534	0.373647	0.314968	0.370375	0.371456	0.373933	0.277402	0.190556	0.084717	0.205203	0.228007	0.197401	0.139235
																174.333	0.239976	0.308787	0.262935	0.588736	0.538914	0.588643	0.393963	0.336879	0.404129	0.400065	0.394525	0.299191	0.20746	0.091507	0.227887	0.242029	0.210977	0.154075
																174.667	0.251289	0.333333	0.27612	0.595374	0.54834	0.607026	0.402571	0.360191	0.433592	0.416645	0.426988	0.321643	0.223244	0.09391	0.235714	0.26889	0.228573	0.174175
																175	0.26548	0.334642	0.28748	0.605746	0.560264	0.623388	0.403183	0.390573	0.472799	0.458713	0.45715	0.345009	0.235509	0.104774	0.253216	0.290255	0.247101	0.192112	0.000411785
																175.333	0.282014	0.350679	0.298605	0.62452	0.564937	0.655053	0.418449	0.423312	0.504814	0.481144	0.472897	0.373646	0.252546	0.116369	0.277893	0.309347	0.267727	0.206018
																175.667	0.2952	0.371216	0.317676	0.626698	0.591927	0.675457	0.42721	0.451019	0.527549	0.507672	0.503483	0.402532	0.261318	0.120025	0.280683	0.324175	0.281011	0.225183
																176	0.318897	0.396744	0.33039	0.623379	0.603045	0.682579	0.42216	0.480764	0.567452	0.530104	0.537218	0.423947	0.278382	0.13162	0.303946	0.351035	0.303851	0.255215
																176.333	0.345539	0.421044	0.350168	0.635515	0.594022	0.698364	0.432108	0.489236	0.587751	0.564629	0.554903	0.440921	0.295233	0.142484	0.314744	0.366147	0.320515	0.271575
																176.667	0.358926	0.422926	0.36041	0.631677	0.604737	0.707603	0.444427	0.506815	0.612342	0.589142	0.568106	0.453289	0.31107	0.14614	0.323876	0.380217	0.334732	0.289571
																177	0.38115	0.459581	0.380423	0.62618	0.614969	0.698364	0.450358	0.523376	0.61965	0.612679	0.584822	0.463872	0.324215	0.160974	0.340544	0.405135	0.345569	0.308443
																177.333	0.405449	0.470954	0.390841	0.628877	0.60087	0.702984	0.455408	0.540955	0.623942	0.61541	0.589667	0.4652	0.338692	0.162958	0.350654	0.404614	0.349589	0.338475
																177.667	0.418636	0.46719	0.403143	0.631677	0.594908	0.699904	0.4569	0.545032	0.622202	0.623017	0.607716	0.460344	0.349384	0.163794	0.355582	0.414184	0.360077	0.347473
																178	0.434166	0.478809	0.418624	0.613526	0.58806	0.686141	0.466427	0.558217	0.623942	0.627503	0.606444	0.470056	0.359836	0.171002	0.360075	0.417689	0.37272	0.351446
																178.333	0.447888	0.496891	0.426099	0.606887	0.577828	0.679981	0.449019	0.561592	0.617214	0.639597	0.590334	0.466528	0.371354	0.169853	0.367794	0.428253	0.390316	0.363541
																178.667	0.481224	0.510718	0.443405	0.614563	0.577345	0.651973	0.46153	0.553822	0.600626	0.65065	0.58997	0.47404	0.3781	0.172255	0.36667	0.42849	0.387228	0.370377
																179	0.475802	0.495909	0.453411	0.60585	0.56244	0.647834	0.471898	0.557516	0.580327	0.640962	0.569378	0.463416	0.39303	0.176643	0.37649	0.420721	0.390957	0.375635
																179.333	0.481224	0.511046	0.462064	0.571725	0.564937	0.640231	0.449478	0.548408	0.56316	0.637191	0.558113	0.447105	0.390338	0.168181	0.362612	0.417689	0.39591	0.384926
																179.667	0.496486	0.494682	0.471658	0.555751	0.549146	0.618768	0.42943	0.534522	0.550284	0.626138	0.549149	0.445113	0.391484	0.167346	0.356416	0.421716	0.38012	0.38586
																180	0.505054	0.499345	0.47572	0.527227	0.528682	0.610106	0.426024	0.522357	0.54344	0.613329	0.529526	0.423283	0.398523	0.158153	0.35714	0.405372	0.377032	0.383406
																180.333	0.517705	0.502864	0.479369	0.515092	0.522237	0.582579	0.415197	0.506115	0.50783	0.608192	0.510205	0.414443	0.415454	0.156586	0.352756	0.39855	0.3687	0.372539
																180.667	0.497824	0.4937	0.482371	0.516751	0.509024	0.576901	0.405249	0.484841	0.480803	0.596424	0.490279	0.388213	0.401856	0.15972	0.338732	0.382207	0.364097	0.357639
																181	0.499364	0.494027	0.490788	0.491443	0.508137	0.566218	0.401844	0.478408	0.475931	0.575033	0.470656	0.374767	0.413054	0.151677	0.335073	0.371927	0.359436	0.353666
																181.333	0.502979	0.495582	0.477544	0.473913	0.496213	0.534552	0.388797	0.458153	0.446468	0.560858	0.441766	0.354015	0.410974	0.142066	0.319781	0.364868	0.353551	0.343091
																181.667	0.476337	0.4757	0.466655	0.450264	0.471801	0.523869	0.375139	0.440573	0.436028	0.546034	0.417964	0.341482	0.405588	0.142066	0.320071	0.349282	0.350172	0.336897
																182	0.479149	0.463018	0.457531	0.431076	0.45601	0.501925	0.357348	0.429108	0.418861	0.510468	0.3961	0.322972	0.408921	0.136425	0.312498	0.341229	0.338461	0.325446
																182.333	0.476806	0.465554	0.469363	0.415725	0.447067	0.481521	0.341967	0.410828	0.389978	0.509428	0.374599	0.301598	0.396657	0.126815	0.297206	0.326685	0.322671	0.310313
																182.667	0.46884	0.463345	0.46277	0.392594	0.427006	0.459577	0.33114	0.382166	0.377682	0.479714	0.358852	0.284208	0.390338	0.130053	0.292459	0.309584	0.316495	0.30038
																183	0.458732	0.447226	0.453176	0.390935	0.416291	0.436189	0.320618	0.364904	0.340216	0.459753	0.332869	0.266155	0.377673	0.115951	0.279849	0.291487	0.307872	0.283961
																183.333	0.437513	0.442808	0.445229	0.375065	0.396229	0.431088	0.305965	0.349363	0.329196	0.432835	0.31906	0.247022	0.37602	0.117205	0.271153	0.286987	0.29616	0.276833
																183.667	0.429748	0.434953	0.437283	0.369567	0.377941	0.418287	0.289551	0.324777	0.302169	0.392133	0.289867	0.231832	0.371861	0.105923	0.256586	0.276186	0.276059	0.262285
																184	0.425129	0.42579	0.433163	0.359714	0.369401	0.398941	0.281402	0.310573	0.291729	0.372172	0.274181	0.220419	0.370527	0.1007	0.245933	0.265906	0.269592	0.254864
																184.333	0.410135	0.413517	0.41109	0.3454	0.361666	0.391338	0.2656	0.288344	0.278274	0.358388	0.250439	0.199958	0.359836	0.09109	0.238395	0.250557	0.259745	0.242185
																184.667	0.401834	0.414744	0.408617	0.331708	0.363841	0.386237	0.254811	0.268726	0.249507	0.328088	0.234389	0.187217	0.349784	0.086702	0.223539	0.240798	0.24646	0.228279
																185	0.389183	0.395516	0.40385	0.327871	0.345069	0.369971	0.239584	0.249172	0.232224	0.31775	0.219611	0.173563	0.338906	0.085449	0.212777	0.220712	0.242149	0.216243
																185.333	0.378807	0.382589	0.387015	0.32673	0.325008	0.355149	0.22405	0.236688	0.225496	0.288101	0.201078	0.163229	0.338799	0.083046	0.203682	0.218438	0.223038	0.204148
																185.667	0.364081	0.385043	0.385838	0.303703	0.323316	0.351107	0.220951	0.216178	0.209024	0.268856	0.191751	0.154472	0.321629	0.079077	0.190383	0.205647	0.212201	0.195793
																186	0.354575	0.375307	0.372005	0.296546	0.313084	0.334745	0.203084	0.209745	0.193597	0.248895	0.174793	0.140403	0.307018	0.071869	0.180889	0.197357	0.19711	0.178791
																186.333	0.350425	0.362707	0.36606	0.305363	0.307122	0.332243	0.192601	0.184459	0.17527	0.227503	0.159409	0.125918	0.293046	0.065392	0.173352	0.182055	0.192507	0.173532
																186.667	0.335431	0.351334	0.355406	0.277357	0.291331	0.316458	0.179324	0.173376	0.166106	0.226138	0.143359	0.116041	0.280968	0.06978	0.164402	0.168791	0.183826	0.160269
																187	0.316822	0.337097	0.346989	0.27466	0.28408	0.316939	0.168726	0.159873	0.159262	0.203771	0.140149	0.108985	0.268357	0.062572	0.15614	0.163011	0.171823	0.150979
																187.333	0.317625	0.338079	0.342869	0.278498	0.282791	0.316458	0.158549	0.150446	0.148939	0.186606	0.12737	0.099772	0.258012	0.058602	0.144146	0.157279	0.166288	0.140462
																187.667	0.303166	0.324824	0.32833	0.260346	0.275943	0.300674	0.149405	0.14172	0.133511	0.179389	0.120344	0.092343	0.242948	0.056618	0.133964	0.144204	0.1558	0.133392
																188	0.296205	0.32327	0.324033	0.260346	0.259749	0.290472	0.143628	0.127898	0.125043	0.161834	0.11138	0.084623	0.236549	0.054528	0.130159	0.13923	0.149974	0.12381
																188.333	0.286164	0.316969	0.311555	0.249974	0.252498	0.28691	0.132418	0.11879	0.115764	0.152211	0.103991	0.077402	0.224044	0.049723	0.119723	0.134445	0.14071	0.114812
																188.667	0.275788	0.312224	0.305845	0.246655	0.250806	0.289413	0.12446	0.110701	0.109616	0.140832	0.095997	0.071467	0.216312	0.046172	0.116208	0.121654	0.133951	0.10558
																189	0.270634	0.297742	0.29884	0.242817	0.255479	0.275168	0.119486	0.106306	0.105324	0.131209	0.090546	0.067109	0.203327	0.049305	0.107838	0.117675	0.124046	0.100613
																189.333	0.256978	0.290787	0.295426	0.241158	0.240171	0.267565	0.111222	0.09758	0.098016	0.117165	0.083823	0.062046	0.195595	0.046172	0.104214	0.110379	0.115423	0.092317
																189.667	0.250284	0.290133	0.285891	0.243336	0.236787	0.275746	0.106937	0.09051	0.090013	0.110923	0.084489	0.057439	0.184664	0.04168	0.097511	0.105642	0.111461	0.085188
																190	0.24513	0.284487	0.282477	0.233482	0.23292	0.265544	0.101924	0.081783	0.090709	0.100325	0.073587	0.055696	0.180238	0.043769	0.094032	0.101615	0.103129	0.084254
																190.333	0.237633	0.278841	0.271352	0.239498	0.233323	0.268527	0.097678	0.079045	0.077137	0.093758	0.072618	0.048018	0.16952	0.038964	0.088452	0.093609	0.098817	0.078995
																190.667	0.228329	0.270005	0.262758	0.233482	0.225266	0.253802	0.095152	0.072994	0.079689	0.088622	0.067167	0.047354	0.165094	0.041366	0.08972	0.089346	0.09637	0.071925
																191	0.223174	0.263378	0.257049	0.224147	0.21882	0.249759	0.09014	0.068662	0.072265	0.08485	0.064624	0.043411	0.161388	0.040113	0.084538	0.084087	0.092932	0.066667
																191.333	0.212866	0.264278	0.248631	0.222487	0.212456	0.251299	0.085281	0.071338	0.066814	0.080039	0.068803	0.041004	0.154402	0.03771	0.078849	0.083329	0.086815	0.064213
																191.667	0.21059	0.260514	0.248867	0.228503	0.215437	0.241578	0.084708	0.067261	0.065538	0.077243	0.061111	0.04034	0.147496	0.037292	0.074247	0.075844	0.083435	0.060824
																192	0.20905	0.257405	0.241862	0.226947	0.209475	0.239557	0.082488	0.059554	0.061826	0.071066	0.061111	0.035941	0.143577	0.035308	0.072146	0.073807	0.075395	0.057727
																192.333	0.200482	0.245704	0.241156	0.210974	0.213342	0.227334	0.081455	0.058535	0.068554	0.06528	0.061716	0.034862	0.136991	0.033741	0.071856	0.071581	0.076618	0.05615
																192.667	0.196934	0.244477	0.236624	0.229644	0.206494	0.228874	0.083101	0.058854	0.062522	0.06593	0.062685	0.034198	0.137098	0.034472	0.070479	0.066796	0.071083	0.05463
																193	0.200482	0.239732	0.237565	0.217612	0.211569	0.222714	0.083368	0.059554	0.068554	0.064889	0.067167	0.034613	0.125473	0.031338	0.065043	0.066796	0.068636	0.052176
																193.333	0.202557	0.241941	0.233445	0.218131	0.206897	0.222233	0.081608	0.063949	0.064378	0.062159	0.065895	0.034405	0.123527	0.031652	0.065297	0.061822	0.064965	0.04908
																193.667	0.193319	0.238177	0.223498	0.219168	0.206494	0.227815	0.083254	0.067643	0.064378	0.063199	0.071952	0.033326	0.1227	0.032069	0.064065	0.061538	0.06648	0.046275
																194	0.18194	0.242268	0.22391	0.223628	0.208186	0.220212	0.083828	0.06828	0.061246	0.059753	0.075162	0.031998	0.117261	0.032487	0.058919	0.059074	0.063101	0.046567
																194.333	0.192516	0.234986	0.229148	0.224665	0.210361	0.222714	0.090753	0.074013	0.061246	0.062484	0.077766	0.033326	0.113982	0.03092	0.061565	0.058032	0.057857	0.043821
																194.667	0.187362	0.240386	0.225499	0.226947	0.200532	0.222233	0.093239	0.080764	0.065538	0.063524	0.086064	0.033077	0.113342	0.031338	0.060441	0.060306	0.058498	0.044756
																195	0.18763	0.242923	0.217788	0.234623	0.208186	0.218672	0.100011	0.088471	0.067394	0.06801	0.092484	0.037062	0.108943	0.031652	0.057941	0.054811	0.063101	0.03979
																195.333	0.182475	0.238177	0.220554	0.239498	0.219707	0.223773	0.102537	0.08949	0.070409	0.075553	0.096299	0.037933	0.106063	0.032069	0.057651	0.05879	0.059081	0.042594
																195.667	0.181204	0.230895	0.226205	0.238461	0.215437	0.230414	0.106937	0.100637	0.077137	0.077633	0.103688	0.04034	0.102464	0.034472	0.058485	0.057037	0.057566	0.03979
																196	0.189437	0.24415	0.229384	0.245514	0.219304	0.226853	0.115622	0.113376	0.083285	0.089272	0.113924	0.042291	0.103903	0.033741	0.059608	0.055569	0.063684	0.039498
																196.333	0.193052	0.23875	0.224616	0.252671	0.22865	0.241097	0.119754	0.117771	0.092449	0.089987	0.120647	0.04669	0.101237	0.036143	0.062253	0.058553	0.060013	0.040725
																196.667	0.183479	0.241286	0.229619	0.253812	0.230825	0.242637	0.126985	0.134586	0.093725	0.10065	0.134092	0.051089	0.104117	0.036457	0.060151	0.058032	0.064324	0.042302
																197	0.190977	0.244477	0.219142	0.270823	0.242749	0.244658	0.138348	0.142357	0.110312	0.107152	0.135061	0.056775	0.103077	0.040531	0.061275	0.058032	0.065548	0.040432
																197.333	0.189437	0.243823	0.232562	0.272378	0.246133	0.251299	0.141715	0.154841	0.113908	0.11814	0.143722	0.057896	0.106063	0.04168	0.06363	0.063575	0.067063	0.041659
																197.667	0.193319	0.24505	0.227559	0.281195	0.253384	0.264004	0.148793	0.173376	0.131075	0.126398	0.156502	0.06271	0.110569	0.041366	0.064464	0.067838	0.067704	0.041659
																198	0.202088	0.247259	0.233033	0.292708	0.261038	0.270645	0.152351	0.187197	0.139659	0.137776	0.162619	0.065989	0.115315	0.044082	0.068667	0.06907	0.072307	0.042594
																198.333	0.208782	0.262068	0.239331	0.293227	0.264422	0.286429	0.161189	0.193248	0.145227	0.144668	0.173521	0.07541	0.118301	0.045336	0.073124	0.074565	0.074463	0.043821
																198.667	0.213669	0.257405	0.241156	0.311897	0.276829	0.285852	0.169759	0.204331	0.155666	0.150845	0.17988	0.081801	0.12414	0.047738	0.076892	0.078829	0.079415	0.048729
																199	0.217752	0.260187	0.245041	0.325692	0.286175	0.314437	0.170486	0.217516	0.16425	0.162159	0.191448	0.084623	0.127953	0.052544	0.083306	0.082098	0.08093	0.049372
																199.333	0.226053	0.267141	0.249102	0.346541	0.303255	0.331184	0.175804	0.225605	0.177706	0.178349	0.197202	0.096493	0.131552	0.057767	0.088053	0.08584	0.084309	0.053988
																199.667	0.233282	0.271559	0.25593	0.352557	0.30543	0.343407	0.184642	0.241083	0.181417	0.191092	0.201381	0.100643	0.139898	0.062154	0.094177	0.090104	0.08897	0.05463
																200	0.248477	0.288905	0.263641	0.356913	0.312681	0.366891	0.190267	0.247834	0.199165	0.197594	0.201987	0.108778	0.14771	0.068213	0.098779	0.099105	0.091126	0.057084
																200.333	0.25082	0.286369	0.26476	0.375583	0.322913	0.374495	0.196465	0.251529	0.196729	0.20104	0.211616	0.114713	0.157388	0.068213	0.102257	0.101379	0.096661	0.058019
																200.667	0.2624	0.28956	0.268174	0.389379	0.323316	0.394418	0.193787	0.264713	0.207749	0.209623	0.214221	0.119112	0.160054	0.080226	0.112295	0.109385	0.100973	0.060473
																201	0.270366	0.311242	0.280417	0.394772	0.339913	0.399519	0.1913	0.271465	0.21262	0.220676	0.214524	0.130733	0.167573	0.081479	0.113164	0.115922	0.108955	0.066024
																201.333	0.279403	0.30846	0.290188	0.394254	0.349742	0.417806	0.193481	0.27586	0.214476	0.226138	0.22379	0.13646	0.174585	0.083882	0.118455	0.124923	0.108023	0.070698
																201.667	0.293393	0.328342	0.299959	0.401411	0.361263	0.421367	0.192447	0.288662	0.2219	0.236476	0.220944	0.143474	0.187357	0.101118	0.124724	0.135203	0.112976	0.071575
																202	0.304438	0.337424	0.305845	0.4206	0.368112	0.44283	0.194246	0.292038	0.234776	0.239922	0.229605	0.148537	0.190956	0.099133	0.131137	0.13994	0.120667	0.075022
																202.333	0.323047	0.339061	0.320148	0.422778	0.365936	0.457074	0.197039	0.29879	0.238371	0.242003	0.223185	0.153144	0.196209	0.107176	0.134906	0.146241	0.124046	0.07993
																202.667	0.327934	0.36017	0.334275	0.426615	0.38777	0.477478	0.197345	0.306561	0.239647	0.249545	0.223487	0.161278	0.204661	0.114802	0.144436	0.154247	0.12591	0.084254
																203	0.342928	0.359516	0.336335	0.444767	0.384708	0.469779	0.192754	0.314968	0.231064	0.2513	0.230513	0.163893	0.207967	0.116787	0.148893	0.162774	0.130513	0.090739
																203.333	0.3525	0.374652	0.350168	0.438233	0.395424	0.47796	0.191568	0.320382	0.229208	0.255072	0.224759	0.170699	0.218685	0.119607	0.155452	0.167275	0.134242	0.095355
																203.667	0.363612	0.385371	0.364471	0.450264	0.397116	0.48768	0.189501	0.321401	0.230484	0.264369	0.228635	0.179954	0.222924	0.126397	0.161322	0.175565	0.131795	0.09664
																204	0.371578	0.395516	0.376773	0.446945	0.399291	0.492782	0.1913	0.320701	0.226772	0.264044	0.226395	0.177962	0.232096	0.126397	0.166757	0.179592	0.136398	0.100321
																204.333	0.388112	0.409344	0.38519	0.449227	0.404367	0.503946	0.192601	0.323758	0.23292	0.272302	0.227	0.185225	0.234789	0.136843	0.175309	0.185608	0.135175	0.105872
																204.667	0.398755	0.406562	0.392254	0.451405	0.388576	0.49076	0.187168	0.327452	0.235936	0.264044	0.224456	0.186304	0.235296	0.139246	0.172627	0.186603	0.138554	0.10558
																205	0.39099	0.406889	0.397434	0.446945	0.402675	0.488643	0.184796	0.330127	0.226772	0.276723	0.219006	0.184354	0.244388	0.130889	0.177519	0.191861	0.139777	0.109904
																205.333	0.398487	0.398953	0.407264	0.43761	0.393248	0.492204	0.180357	0.321401	0.213316	0.281209	0.223487	0.185018	0.242841	0.134023	0.179621	0.189351	0.143506	0.109611
																205.667	0.398755	0.399607	0.412267	0.422259	0.395021	0.487199	0.184796	0.319045	0.216332	0.271261	0.217067	0.190952	0.250387	0.125666	0.180454	0.187598	0.143798	0.111423
																206	0.404177	0.425135	0.422273	0.438751	0.394135	0.482098	0.18139	0.308535	0.214476	0.272627	0.206166	0.185433	0.250173	0.122846	0.178932	0.192856	0.146245	0.116681
																206.333	0.400027	0.421044	0.41727	0.433254	0.386884	0.470837	0.177411	0.30414	0.205313	0.26541	0.207437	0.189832	0.255639	0.125248	0.185636	0.195888	0.145662	0.111773
																206.667	0.404913	0.411307	0.421567	0.427238	0.389462	0.470837	0.180663	0.302484	0.202877	0.256437	0.201078	0.185889	0.253879	0.12201	0.181723	0.195367	0.142574	0.121297
																207	0.409599	0.400507	0.433163	0.415725	0.385595	0.468335	0.178903	0.293057	0.194873	0.258518	0.193386	0.18369	0.259052	0.11804	0.184223	0.19513	0.140418	0.115162
																207.333	0.407524	0.402716	0.433398	0.394772	0.383016	0.443311	0.174618	0.285287	0.194873	0.25091	0.195264	0.178211	0.256172	0.115951	0.186614	0.198636	0.139486	0.121297
																207.667	0.403909	0.398625	0.426335	0.399232	0.364244	0.431569	0.169453	0.27586	0.183853	0.245774	0.1863	0.174684	0.254626	0.108743	0.180454	0.187361	0.136689	0.119778
																208	0.391994	0.386025	0.406557	0.387719	0.362552	0.423388	0.166201	0.265032	0.178286	0.229974	0.179274	0.173355	0.256572	0.108743	0.182013	0.186603	0.131154	0.120713
																208.333	0.382489	0.371789	0.402025	0.378903	0.339107	0.406064	0.165168	0.25121	0.170398	0.228934	0.17667	0.170077	0.257399	0.107908	0.185491	0.185845	0.128358	0.121005
																208.667	0.361805	0.370561	0.394491	0.354216	0.334837	0.3923	0.158817	0.238408	0.161814	0.218921	0.164194	0.160407	0.257399	0.095477	0.177266	0.188829	0.124978	0.121005
																209	0.34835	0.360825	0.389723	0.345918	0.317757	0.374495	0.153231	0.230637	0.158102	0.207932	0.159409	0.159286	0.253053	0.094746	0.172772	0.178549	0.124687	0.114227
																209.333	0.346275	0.350352	0.364707	0.32953	0.296407	0.359192	0.148219	0.216815	0.148939	0.196554	0.160015	0.152936	0.249347	0.094746	0.175019	0.177318	0.120958	0.116097
																209.667	0.325122	0.352561	0.36765	0.315735	0.293909	0.339846	0.145694	0.209427	0.145227	0.189337	0.15523	0.145466	0.245721	0.08994	0.172374	0.172059	0.119443	0.113585
																210	0.322244	0.336852	0.353582	0.311897	0.288753	0.32666	0.142442	0.197643	0.142095	0.1842	0.146872	0.140859	0.244708	0.090254	0.165525	0.169785	0.116646	0.114812
																210.333	0.323583	0.333333	0.351051	0.305881	0.282388	0.317421	0.134063	0.189554	0.131075	0.175618	0.143056	0.132061	0.243348	0.08994	0.160199	0.162253	0.113908	0.110838
																210.667	0.313207	0.325151	0.344046	0.295509	0.272962	0.31232	0.131844	0.175032	0.134207	0.170741	0.135061	0.124134	0.236442	0.077405	0.157553	0.162537	0.108955	0.108326
																211	0.306513	0.323924	0.346283	0.3064	0.26273	0.298075	0.128171	0.168981	0.126203	0.157347	0.131185	0.121311	0.233563	0.078659	0.146646	0.155242	0.105576	0.10745
																211.333	0.303969	0.326706	0.340868	0.291049	0.27127	0.297113	0.12094	0.160573	0.123768	0.147399	0.13058	0.118904	0.22911	0.07542	0.144436	0.153252	0.100973	0.105288
																211.667	0.303702	0.318851	0.338807	0.285033	0.268692	0.293551	0.122432	0.150127	0.112168	0.144993	0.12416	0.110562	0.226124	0.071869	0.140776	0.144725	0.093865	0.099094
																212	0.300823	0.322942	0.33039	0.280676	0.269175	0.289413	0.112408	0.144076	0.110312	0.142263	0.119981	0.106371	0.220871	0.06978	0.136754	0.142735	0.094506	0.102483
																212.333	0.297209	0.318524	0.325858	0.280158	0.259749	0.290953	0.111069	0.131274	0.104744	0.132575	0.116165	0.099564	0.212926	0.063825	0.129616	0.133213	0.093282	0.095355
																212.667	0.287168	0.316315	0.325152	0.282854	0.268289	0.284312	0.106363	0.124204	0.098016	0.131209	0.106898	0.095165	0.214579	0.065392	0.124325	0.130418	0.089553	0.095706
																213	0.286164	0.312224	0.314733	0.275698	0.259346	0.275168	0.101924	0.117771	0.096741	0.122627	0.102417	0.087695	0.206634	0.064974	0.123057	0.127197	0.087397	0.091382
																213.333	0.284825	0.309033	0.307258	0.271341	0.263213	0.274206	0.099131	0.114076	0.092449	0.11645	0.097571	0.086159	0.203008	0.059751	0.115955	0.126202	0.082794	0.087642
																213.667	0.278934	0.301505	0.307258	0.273519	0.259749	0.271126	0.093546	0.109682	0.091289	0.106827	0.095997	0.080266	0.201568	0.059751	0.11552	0.116396	0.078774	0.088285
																214	0.272977	0.299951	0.300194	0.268022	0.242266	0.266025	0.09014	0.101592	0.082705	0.107867	0.088971	0.075866	0.194662	0.056618	0.108418	0.11668	0.076327	0.084254
																214.333	0.264208	0.297414	0.297016	0.263147	0.247825	0.266025	0.087807	0.099618	0.077833	0.09961	0.087336	0.069932	0.198688	0.056931	0.108671	0.112417	0.074171	0.077476
																214.667	0.262668	0.29586	0.291777	0.269682	0.246133	0.262464	0.085281	0.093885	0.077137	0.103706	0.081885	0.06491	0.18653	0.053379	0.101279	0.104884	0.073239	0.076249
																215	0.260593	0.285142	0.285891	0.258168	0.254673	0.256882	0.082068	0.09051	0.073541	0.093758	0.079341	0.06271	0.18973	0.050559	0.098924	0.104647	0.070151	0.073444
																215.333	0.251289	0.287351	0.281123	0.256509	0.251209	0.257363	0.078548	0.083758	0.070409	0.092068	0.074556	0.059431	0.176132	0.050559	0.090843	0.098868	0.070792	0.070348
																215.667	0.249481	0.276878	0.27406	0.266362	0.240574	0.254283	0.077209	0.079427	0.064378	0.085176	0.074859	0.054825	0.16952	0.048156	0.087618	0.095883	0.066189	0.066375
																216	0.249749	0.272214	0.26523	0.253812	0.237995	0.244658	0.074836	0.07535	0.063102	0.079324	0.072618	0.052168	0.171999	0.048156	0.086241	0.095362	0.063684	0.064505
																216.333	0.236361	0.267468	0.267703	0.258687	0.235015	0.244177	0.07323	0.076369	0.065538	0.075878	0.066562	0.05084	0.160268	0.043351	0.085806	0.09162	0.061877	0.062343
																216.667	0.234286	0.267141	0.259992	0.259309	0.235901	0.242637	0.069977	0.066624	0.05823	0.072107	0.064926	0.046026	0.155122	0.042515	0.080516	0.089109	0.06281	0.062343
																217	0.231943	0.271232	0.25593	0.25433	0.242749	0.228393	0.068217	0.064904	0.057534	0.069701	0.062685	0.044283	0.155122	0.043769	0.079248	0.084087	0.06246	0.059889
																217.333	0.226789	0.261496	0.250692	0.248314	0.235498	0.231376	0.065884	0.065287	0.052082	0.06801	0.059173	0.041004	0.150083	0.042098	0.075226	0.080108	0.056633	0.058019
																217.667	0.224245	0.265259	0.250927	0.245514	0.242749	0.230414	0.064698	0.061592	0.052082	0.065605	0.05887	0.040755	0.14771	0.040113	0.06979	0.076602	0.054186	0.055857
																218	0.228329	0.260187	0.242981	0.25433	0.230744	0.226853	0.065424	0.06121	0.053938	0.059038	0.055963	0.037269	0.138964	0.03771	0.070334	0.071344	0.050166	0.05463
																218.333	0.223978	0.258305	0.245924	0.255471	0.243152	0.227334	0.062058	0.059236	0.050226	0.059428	0.056932	0.037269	0.137418	0.039277	0.068087	0.072055	0.050749	0.051534
																218.667	0.216213	0.260187	0.244335	0.262006	0.244441	0.230895	0.062938	0.062229	0.051502	0.059753	0.057598	0.035526	0.136272	0.039277	0.069645	0.06907	0.05139	0.050891
																219	0.222973	0.259614	0.242981	0.276216	0.24573	0.233975	0.061292	0.059236	0.044658	0.052536	0.05887	0.036605	0.138858	0.034472	0.06671	0.06907	0.051098	0.047853
																219.333	0.228596	0.265914	0.242981	0.279535	0.25	0.235515	0.063358	0.059554	0.041063	0.053251	0.054994	0.034198	0.130726	0.034472	0.065188	0.065328	0.047078	0.04534
																219.667	0.219091	0.263378	0.243216	0.281714	0.247422	0.240616	0.063818	0.06121	0.044658	0.054226	0.058567	0.030048	0.127553	0.03489	0.063087	0.063291	0.047369	0.045048
																220	0.225785	0.263705	0.240273	0.297168	0.253787	0.242637	0.065118	0.069299	0.04837	0.050845	0.06529	0.031334	0.12662	0.032487	0.064753	0.061064	0.046146	0.04721
																220.333	0.225785	0.268696	0.244335	0.302562	0.26273	0.242637	0.064124	0.068662	0.044658	0.049805	0.065895	0.032206	0.1227	0.036875	0.064608	0.061822	0.047719	0.042886
																220.667	0.228329	0.272541	0.238919	0.301525	0.258057	0.246198	0.06925	0.075669	0.04721	0.049805	0.070377	0.031127	0.123234	0.036143	0.065732	0.060069	0.045854	0.042302
																221	0.228128	0.264932	0.241391	0.308682	0.265711	0.252743	0.07147	0.077389	0.046514	0.050845	0.068439	0.032455	0.120967	0.033323	0.06421	0.057322	0.046437	0.041017
																221.333	0.225785	0.274669	0.244099	0.316357	0.276426	0.2436	0.073383	0.08242	0.049646	0.052861	0.074193	0.033326	0.118808	0.03489	0.061673	0.053058	0.045854	0.041017
																221.667	0.226789	0.273769	0.243687	0.322892	0.278521	0.249759	0.073536	0.08414	0.043498	0.053251	0.080916	0.03287	0.118701	0.033323	0.061963	0.055569	0.047369	0.041367
																222	0.225249	0.273769	0.24251	0.328389	0.281905	0.253802	0.080308	0.093885	0.04779	0.053901	0.082854	0.03287	0.117155	0.037292	0.06363	0.056279	0.048942	0.038855
																222.333	0.233483	0.281296	0.241156	0.333887	0.287947	0.251781	0.083254	0.102293	0.054518	0.057022	0.087639	0.034198	0.116648	0.034054	0.061565	0.059074	0.046146	0.039498
																222.667	0.238704	0.274996	0.241627	0.341562	0.283677	0.253802	0.08708	0.109682	0.055098	0.062874	0.093453	0.035277	0.116035	0.038964	0.062253	0.057037	0.048302	0.037628
																223	0.234286	0.287023	0.251163	0.343222	0.296004	0.264485	0.087233	0.114777	0.057534	0.065605	0.098238	0.037684	0.115715	0.03771	0.060985	0.058553	0.048942	0.038855
																223.333	0.238704	0.276878	0.24457	0.358573	0.300677	0.259962	0.091786	0.121847	0.061826	0.069701	0.107807	0.036398	0.115422	0.037292	0.061275	0.056564	0.050457	0.039498
																223.667	0.242051	0.288251	0.249102	0.350897	0.304544	0.264485	0.095918	0.129554	0.06925	0.074512	0.108473	0.039469	0.117475	0.040113	0.06142	0.0568	0.050166	0.037978
																224	0.239173	0.285387	0.248867	0.354735	0.307122	0.270067	0.098978	0.138662	0.067394	0.078283	0.113924	0.041876	0.115821	0.042515	0.061673	0.058316	0.05139	0.039498
																224.333	0.248477	0.282932	0.252045	0.355254	0.307525	0.273147	0.104756	0.145032	0.06925	0.088947	0.114227	0.044283	0.119314	0.045754	0.059463	0.060827	0.058148	0.037336
																224.667	0.249213	0.288578	0.243687	0.367908	0.316871	0.286429	0.108429	0.149427	0.073541	0.087906	0.122888	0.046026	0.12302	0.047738	0.064355	0.061064	0.057857	0.036109
																225	0.257514	0.292669	0.249338	0.381599	0.324605	0.28691	0.110036	0.15414	0.078413	0.094798	0.123191	0.04669	0.126406	0.050141	0.067978	0.061301	0.057216	0.034882
																225.333	0.256242	0.294551	0.251398	0.384919	0.322913	0.290953	0.115048	0.15586	0.080849	0.09857	0.129913	0.049969	0.12702	0.052544	0.066855	0.06457	0.061877	0.037044
																225.667	0.25979	0.298642	0.251398	0.386578	0.328875	0.310876	0.116234	0.161592	0.090013	0.105787	0.137605	0.054825	0.134032	0.0562	0.068522	0.065043	0.061877	0.039205
																226	0.270902	0.298315	0.25593	0.390935	0.341685	0.305775	0.11918	0.17	0.086997	0.109233	0.136333	0.055032	0.135765	0.061005	0.072979	0.068312	0.063392	0.038563
																226.333	0.275052	0.306824	0.261581	0.390416	0.341685	0.304716	0.117114	0.167643	0.093725	0.120221	0.135364	0.06051	0.134538	0.063825	0.073269	0.069828	0.066772	0.036401
																226.667	0.276591	0.313778	0.263406	0.409605	0.353609	0.321559	0.116808	0.166306	0.098016	0.119571	0.137605	0.063374	0.136805	0.069466	0.075334	0.070065	0.067063	0.039205
																227	0.28121	0.311897	0.275414	0.416762	0.359974	0.326083	0.121667	0.171656	0.102308	0.125748	0.145297	0.063789	0.141631	0.073854	0.077871	0.073571	0.072015	0.038271
																227.333	0.294129	0.306578	0.274295	0.409605	0.364244	0.339365	0.121246	0.171656	0.097436	0.135371	0.141784	0.068645	0.14483	0.073854	0.081893	0.076081	0.072015	0.038271
																227.667	0.299819	0.320079	0.285655	0.41728	0.369401	0.35717	0.122279	0.169299	0.099292	0.136411	0.143359	0.069267	0.151202	0.088269	0.083306	0.079587	0.072948	0.039205
																228	0.29674	0.328588	0.293837	0.434395	0.380438	0.374013	0.122853	0.173694	0.104744	0.136021	0.144025	0.071716	0.149549	0.0843	0.088053	0.080582	0.075103	0.039205
																228.333	0.304974	0.32957	0.302666	0.433772	0.376249	0.372955	0.121246	0.163949	0.101728	0.138101	0.139543	0.078274	0.156455	0.097879	0.086096	0.083614	0.08093	0.041017
																228.667	0.320436	0.334888	0.308847	0.427238	0.377054	0.39538	0.120634	0.165605	0.108456	0.142263	0.142087	0.080681	0.158721	0.1007	0.089865	0.084845	0.077551	0.040432
																229	0.319432	0.337752	0.309259	0.434913	0.389462	0.391819	0.120366	0.165605	0.10718	0.147724	0.144631	0.080681	0.156242	0.106759	0.090843	0.089583	0.079415	0.04014
																229.333	0.329005	0.353543	0.317205	0.439892	0.388978	0.406064	0.121246	0.165287	0.101032	0.147399	0.144631	0.082673	0.160561	0.107594	0.093488	0.087593	0.076968	0.042594
																229.667	0.336703	0.355097	0.325387	0.446945	0.387286	0.410202	0.119601	0.16293	0.101032	0.143953	0.135061	0.086823	0.159654	0.113549	0.097511	0.089346	0.078774	0.047853
																230	0.341924	0.35477	0.330155	0.440929	0.382211	0.416843	0.118721	0.159554	0.104164	0.144278	0.135061	0.087944	0.159948	0.118354	0.097257	0.093609	0.078191	0.043178
																230.333	0.342125	0.358861	0.3454	0.444249	0.392443	0.418864	0.115048	0.155478	0.095581	0.148049	0.137	0.089479	0.160268	0.123577	0.101424	0.093609	0.079998	0.042594
																230.667	0.345003	0.361725	0.349049	0.443108	0.388173	0.421944	0.114589	0.150446	0.102888	0.148049	0.136333	0.09143	0.164587	0.122846	0.103091	0.094841	0.08093	0.046275
																231	0.347078	0.371216	0.350403	0.437092	0.395424	0.425987	0.116234	0.149427	0.092449	0.141547	0.129913	0.088359	0.157068	0.120756	0.104504	0.09811	0.080347	0.046918
																231.333	0.355044	0.365243	0.352463	0.443108	0.394538	0.425505	0.112829	0.139363	0.094305	0.136021	0.129611	0.094086	0.158828	0.129218	0.103816	0.095883	0.077551	0.047502
																231.667	0.353036	0.365488	0.357231	0.430557	0.386481	0.421944	0.110916	0.141338	0.090709	0.142913	0.127975	0.093214	0.155122	0.122428	0.107294	0.096878	0.080347	0.047853
																232	0.3525	0.369007	0.35882	0.434395	0.387286	0.413282	0.107702	0.133949	0.091289	0.142263	0.123857	0.094957	0.158001	0.126397	0.107149	0.097352	0.079124	0.050599
																232.333	0.360265	0.372116	0.360174	0.435432	0.391154	0.422425	0.106057	0.133949	0.084561	0.139467	0.122585	0.091679	0.153869	0.125666	0.108671	0.102137	0.077551	0.04908
																232.667	0.374456	0.371543	0.367414	0.427756	0.388576	0.417806	0.103111	0.135605	0.090013	0.130884	0.120647	0.090351	0.151602	0.116787	0.108128	0.100099	0.079706	0.049664
																233	0.370306	0.371543	0.36606	0.436054	0.380035	0.407122	0.098558	0.122803	0.083981	0.13225	0.118406	0.089894	0.156242	0.121592	0.113998	0.099389	0.078483	0.047853
																233.333	0.367227	0.372116	0.364059	0.42506	0.378746	0.419346	0.101044	0.125159	0.080849	0.130169	0.11453	0.089023	0.151309	0.117205	0.111896	0.096594	0.075395	0.050599
																233.667	0.362541	0.367452	0.370416	0.4206	0.377941	0.411165	0.098405	0.121146	0.072845	0.125748	0.107807	0.087695	0.150696	0.112817	0.109251	0.09811	0.076327	0.052469
																234	0.358458	0.363607	0.370181	0.415725	0.376249	0.414726	0.092819	0.11879	0.075977	0.118531	0.105566	0.085287	0.151816	0.112817	0.111606	0.099863	0.071724	0.050891
																234.333	0.359997	0.362707	0.364471	0.421222	0.377941	0.40308	0.092359	0.113758	0.071105	0.117165	0.103991	0.084623	0.151709	0.101118	0.110918	0.100384	0.07353	0.051534
																234.667	0.361001	0.352561	0.364059	0.395913	0.364728	0.393359	0.08926	0.109045	0.064378	0.109233	0.100478	0.08288	0.146057	0.096313	0.109396	0.096878	0.071374	0.05463
																235	0.353236	0.364588	0.36971	0.410227	0.369803	0.397979	0.086927	0.106688	0.065538	0.107152	0.101448	0.084001	0.147283	0.097148	0.107693	0.101615	0.067704	0.051242
																235.333	0.357654	0.349779	0.360174	0.399751	0.367709	0.376035	0.086774	0.105669	0.066118	0.098244	0.093756	0.080473	0.149976	0.095477	0.109939	0.091335	0.070151	0.051534
																235.667	0.361001	0.351334	0.350639	0.40473	0.357879	0.367854	0.084861	0.099236	0.060086	0.093108	0.093089	0.080473	0.145443	0.091925	0.107439	0.096594	0.067412	0.052176
																236	0.358458	0.349779	0.351286	0.399232	0.354012	0.374495	0.080002	0.091529	0.055098	0.092068	0.087639	0.080017	0.145017	0.08712	0.105482	0.093372	0.067704	0.052469
																236.333	0.350961	0.351661	0.35264	0.381599	0.359974	0.368912	0.079848	0.088854	0.052662	0.085891	0.082854	0.080266	0.143284	0.085449	0.105338	0.094604	0.064616	0.052761
																236.667	0.350961	0.345934	0.344458	0.388238	0.348453	0.348508	0.077515	0.087834	0.04895	0.08381	0.082248	0.070596	0.140911	0.084717	0.104359	0.094367	0.061528	0.051534
																237	0.337774	0.350025	0.339043	0.383259	0.348937	0.346487	0.072503	0.08414	0.055794	0.082445	0.080007	0.074538	0.140404	0.079808	0.104214	0.089109	0.06246	0.050015
																237.333	0.335431	0.351334	0.338337	0.369049	0.346761	0.346968	0.068944	0.081783	0.050226	0.079649	0.077766	0.067109	0.137311	0.080226	0.099214	0.087356	0.058789	0.050891
																237.667	0.329741	0.340943	0.329743	0.366248	0.342491	0.329644	0.067337	0.078025	0.046514	0.073147	0.073587	0.067524	0.134432	0.074585	0.098344	0.086598	0.060013	0.048145
																238	0.32124	0.333661	0.32315	0.367389	0.338221	0.31232	0.066458	0.073312	0.044658	0.070741	0.075525	0.064038	0.133605	0.0726	0.095989	0.083614	0.056342	0.052469
																238.333	0.317625	0.32957	0.323562	0.36573	0.331856	0.3205	0.065424	0.072357	0.044078	0.066645	0.069105	0.06159	0.133205	0.071033	0.093488	0.078829	0.052031	0.048729
																238.667	0.314546	0.324497	0.310848	0.357536	0.325008	0.317421	0.064238	0.072357	0.042222	0.064889	0.068439	0.061382	0.131232	0.06581	0.090118	0.076318	0.053837	0.050599
																239	0.302898	0.319179	0.311555	0.354735	0.325008	0.31232	0.062325	0.064586	0.041063	0.060078	0.069408	0.058311	0.131952	0.062572	0.087075	0.076602	0.049525	0.049664
																239.333	0.304237	0.312224	0.302019	0.350897	0.31389	0.296535	0.058232	0.064904	0.040483	0.059753	0.063655	0.055904	0.127633	0.05902	0.084683	0.073097	0.051681	0.048145
																239.667	0.295401	0.310015	0.297016	0.343222	0.311392	0.296054	0.059112	0.060892	0.036191	0.055982	0.060445	0.055447	0.128993	0.060169	0.082183	0.075086	0.046437	0.04721
																240	0.288707	0.298069	0.282712	0.340421	0.302852	0.282291	0.056013	0.056879	0.036771	0.056632	0.060808	0.052833	0.127553	0.058184	0.079538	0.07485	0.042475	0.045983

## Sheet: Sup Fig 7
Sup Fig.7a								Sup Fig.7b
									OD600	OD578	time	V	β-galactosidase units	mean	SD
								AD+PPK1_1	0.96	0.324	810	5	0.0833333	0.0895062	0.0282875
								AD+PPK1_2	0.96	0.252	810	5	0.0648148
								AD+PPK1_3	0.96	0.468	810	5	0.12037
								AD+PPK2_1	0.897	0.504	810	5	0.138734	0.0990958	0.0357295
								AD+PPK2_2	0.897	0.324	810	5	0.0891862
								AD+PPK2_3	0.897	0.252	810	5	0.069367
								AD+PPK3_1	1.024	0.54	810	5	0.130208	0.0954861	0.0300703
								AD+PPK3_2	1.024	0.324	810	5	0.078125
								AD+PPK3_3	1.024	0.324	810	5	0.078125
								AD+PPK4_1	0.954	0.324	810	5	0.0838574	0.0962808	0.0107589
								AD+PPK4_2	0.954	0.396	810	5	0.102492
Sup Fig.7c								AD+PPK4_3	0.954	0.396	810	5	0.102492
								TCP22+PPK1_1	0.684	1.632	360	5	1.32554	1.36452	0.0468558
								TCP22+PPK1_2	0.684	1.664	360	5	1.35153
								TCP22+PPK1_3	0.684	1.744	360	5	1.4165
								TCP22+PPK2_1	0.837	0.81	405	5	0.477897	0.513297	0.0306571
								TCP22+PPK2_2	0.837	0.9	405	5	0.530997
								TCP22+PPK2_3	0.837	0.9	405	5	0.530997
								TCP22+PPK3_1	1.14	1.188	405	5	0.51462	0.538012	0.0233918
								TCP22+PPK3_2	1.14	1.296	405	5	0.561404
								TCP22+PPK3_3	1.14	1.242	405	5	0.538012
								TCP22+PPK4_1	0.659	0.288	405	5	0.215815	0.224808	0.0280784
								TCP22+PPK4_2	0.659	0.342	405	5	0.256281
								TCP22+PPK4_3	0.659	0.27	405	5	0.202327
Sup Fig.7e

## Sheet: Sup Fig 8
Sup Fig. 8a							Sup Fig. 8d					Sup Fig. 8g
Sup Fig. 8b							Sup Fig. 8e
Sup Fig. 8c							Sup Fig. 8f

[truncated: 6 more sheets: Sup Fig 9, Sup Fig 10, Sup Fig 11, Sup Fig 12, Sup Fig 13, Sup Fig 14]
